# Supplementary material for: Prevalence and morphometry of the fabella in cadaveric and radiological studies: Is there a link to knee osteoarthritis?
Source: PLoS One. 2026 Jan 5;21(1):e0340399. doi: 10.1371/journal.pone.0340399 (PMC12768361; doi:10.1371/journal.pone.0340399)
Supplement: S1 File — (XLSX) [file pone.0340399.s001.xlsx]

## Sheet: SQL Results
Age	Gender	Right Leg	Left Leg
98	Female	Absent	Absent
94	Male	Absent	Absent
93	Female	Present	Present
92	Male	Absent	Absent
92	Female	Absent	Absent
91	Female	Absent	Absent
91	Female	Absent	Present
89	Male	Absent	Absent
88	Female	Absent	Absent
88	Male	Present	Absent
88	Female	Absent	Absent
88	Female	Absent	Absent
88	Male	Absent	Absent
88	Male	Absent	Absent
87	Female	Absent	Absent
87	Male	Absent	Absent
87	Male	Absent	Present
87	Female	Present	Absent
87	Female	Present	Present
87	Male	Absent	Absent
87	Female	Present	Absent
87	Female	Absent	Present
86	Female	Absent	Absent
86	Female	Present	Present
86	Female	Absent	Absent
86	Female	Absent	Absent
86	Male	Present	Present
86	Male	Absent	Absent
86	Female	Present	Absent
86	Female	Absent	Absent
86	Female	Absent	Absent
85	Female	Absent	Absent
85	Female	Absent	Present
85	Female	Absent	Absent
85	Female	Absent	Absent
85	Female	Absent	Absent
84	Female	Present	Absent
84	Male	Absent	Present
84	Female	Absent	Absent
84	Female	Present	Present
84	Male	Absent	Absent
84	Female	Absent	Absent
84	Female	Present	Present
83	Male	Absent	Present
83	Female	Absent	Absent
83	Male	Present	Present
83	Female	Present	Present
83	Female	Present	Absent
83	Male	Absent	Absent
82	Female	Absent	Absent
82	Female	Absent	Absent
82	Male	Absent	Present
82	Female	Present	Absent
82	Female	Present	Absent
82	Female	Absent	Absent
82	Male	Absent	Absent
82	Female	Absent	Absent
82	Female	Absent	Absent
82	Female	Absent	Absent
81	Male	Present	Present
81	Male	Present	Present
81	Female	Absent	Present
81	Female	Absent	Absent
81	Female	Absent	Absent
81	Female	Present	Present
81	Male	Absent	Absent
81	Female	Present	Present
81	Female	Absent	Absent
81	Female	Absent	Absent
81	Female	Absent	Absent
81	Male	Present	Absent
81	Female	Absent	Absent
80	Male	Absent	Absent
80	Male	Present	Absent
80	Male	Present	Present
80	Male	Present	Absent
80	Male	Absent	Absent
80	Male	Absent	Absent
80	Female	Absent	Present
80	Female	Absent	Absent
80	Female	Absent	Absent
80	Female	Present	Absent
80	Female	Absent	Absent
79	Male	Absent	Absent
79	Female	Absent	Absent
79	Female	Present	Present
79	Female	Absent	Absent
79	Female	Absent	Absent
79	Male	Absent	Absent
79	Male	Absent	Absent
79	Male	Absent	Absent
79	Male	Present	Present
79	Male	Absent	Absent
79	Female	Absent	Present
79	Male	Present	Absent
79	Male	Absent	Absent
79	Female	Present	Present
79	Female	Present	Present
79	Female	Present	Absent
79	Female	Present	Present
78	Male	Present	Present
78	Male	Absent	Absent
78	Female	Present	Present
78	Male	Absent	Present
78	Female	Absent	Present
78	Female	Absent	Absent
78	Female	Absent	Absent
78	Female	Absent	Absent
78	Male	Present	Present
78	Female	Absent	Absent
78	Female	Absent	Absent
78	Male	Absent	Absent
78	Female	Present	Present
78	Female	Present	Present
78	Female	Present	Absent
78	Male	Absent	Absent
78	Male	Present	Present
78	Female	Absent	Absent
78	Female	Present	Absent
78	Male	Absent	Absent
78	Male	Absent	Absent
78	Female	Present	Present
78	Female	Absent	Absent
78	Female	Present	Absent
78	Male	Absent	Absent
78	Female	Present	Present
77	Female	Absent	Absent
77	Female	Present	Present
77	Male	Present	Present
77	Female	Absent	Present
77	Female	Absent	Absent
77	Female	Present	Present
77	Female	Absent	Absent
77	Female	Absent	Absent
77	Female	Absent	Absent
77	Female	Absent	Absent
77	Female	Absent	Present
77	Male	Absent	Absent
77	Male	Absent	Absent
77	Male	Absent	Absent
77	Female	Present	Absent
77	Male	Absent	Present
77	Male	Absent	Absent
77	Female	Absent	Absent
77	Female	Present	Present
77	Female	Absent	Absent
77	Male	Absent	Present
77	Female	Absent	Absent
77	Female	Present	Absent
77	Female	Absent	Absent
77	Female	Absent	Absent
77	Male	Absent	Absent
77	Female	Absent	Absent
77	Female	Absent	Absent
77	Female	Present	Present
77	Male	Absent	Absent
76	Male	Absent	Absent
76	Male	Absent	Absent
76	Male	Absent	Absent
76	Female	Absent	Present
76	Female	Absent	Absent
76	Female	Absent	Absent
76	Female	Absent	Absent
76	Female	Absent	Absent
76	Female	Present	Present
76	Female	Absent	Absent
76	Female	Absent	Absent
76	Male	Absent	Absent
76	Female	Absent	Absent
76	Female	Absent	Absent
76	Female	Absent	Absent
76	Male	Absent	Absent
76	Female	Absent	Absent
76	Male	Present	Present
76	Female	Absent	Absent
76	Male	Absent	Absent
76	Female	Present	Present
76	Female	Absent	Absent
76	Male	Present	Present
76	Male	Present	Absent
76	Male	Absent	Present
76	Female	Absent	Absent
76	Female	Present	Present
76	Female	Present	Present
76	Female	Absent	Present
76	Male	Present	Present
76	Female	Absent	Absent
76	Male	Absent	Present
76	Female	Absent	Absent
76	Female	Present	Absent
75	Male	Absent	Present
75	Female	Absent	Absent
75	Female	Absent	Present
75	Female	Present	Present
75	Female	Absent	Present
75	Female	Present	Present
75	Female	Absent	Present
75	Female	Absent	Absent
75	Male	Absent	Present
75	Male	Absent	Absent
75	Male	Absent	Absent
75	Male	Present	Present
75	Female	Absent	Absent
75	Female	Present	Present
75	Female	Absent	Absent
75	Female	Present	Present
75	Female	Absent	Absent
75	Female	Absent	Absent
75	Female	Absent	Absent
75	Female	Absent	Present
75	Female	Absent	Absent
74	Male	Absent	Absent
74	Female	Absent	Absent
74	Male	Present	Absent
74	Female	Present	Present
74	Male	Absent	Absent
74	Female	Absent	Absent
74	Female	Present	Present
74	Female	Absent	Absent
74	Female	Absent	Absent
74	Female	Absent	Absent
74	Female	Absent	Absent
74	Female	Present	Absent
74	Female	Absent	Absent
74	Female	Absent	Absent
74	Female	Absent	Absent
74	Female	Absent	Absent
74	Male	Present	Absent
74	Male	Absent	Present
74	Female	Absent	Present
74	Male	Absent	Absent
74	Male	Absent	Absent
74	Male	Absent	Absent
74	Female	Present	Present
74	Female	Absent	Absent
74	Male	Present	Present
74	Female	Absent	Absent
74	Female	Absent	Absent
74	Female	Absent	Absent
74	Female	Absent	Absent
74	Female	Present	Present
74	Female	Absent	Absent
74	Female	Present	Present
74	Female	Absent	Present
74	Female	Absent	Absent
74	Female	Absent	Present
74	Female	Present	Absent
74	Female	Absent	Present
74	Female	Absent	Absent
74	Female	Absent	Present
74	Female	Absent	Absent
73	Male	Absent	Absent
73	Female	Absent	Absent
73	Female	Present	Absent
73	Female	Present	Absent
73	Male	Present	Present
73	Female	Absent	Present
73	Female	Present	Present
73	Female	Present	Present
73	Male	Absent	Absent
73	Female	Absent	Absent
73	Female	Absent	Present
73	Female	Absent	Absent
73	Female	Absent	Absent
73	Female	Absent	Absent
73	Female	Absent	Absent
73	Female	Absent	Absent
73	Female	Present	Present
73	Male	Present	Present
73	Female	Present	Present
73	Female	Present	Present
73	Female	Absent	Absent
73	Female	Present	Absent
73	Female	Absent	Absent
73	Male	Present	Present
73	Female	Absent	Absent
73	Male	Present	Present
73	Female	Absent	Absent
73	Female	Absent	Absent
73	Female	Absent	Present
73	Female	Absent	Absent
73	Female	Absent	Absent
73	Female	Absent	Absent
73	Female	Present	Present
73	Female	Absent	Absent
73	Male	Absent	Absent
73	Female	Present	Present
73	Female	Absent	Present
73	Female	Absent	Absent
73	Male	Absent	Present
73	Female	Absent	Absent
73	Male	Present	Present
73	Female	Absent	Absent
73	Female	Absent	Absent
73	Female	Absent	Absent
73	Male	Present	Present
72	Male	Absent	Absent
72	Female	Present	Present
72	Male	Absent	Absent
72	Male	Absent	Present
72	Female	Absent	Absent
72	Female	Absent	Absent
72	Female	Absent	Absent
72	Female	Absent	Absent
72	Female	Absent	Absent
72	Female	Present	Absent
72	Female	Absent	Absent
72	Female	Present	Present
72	Female	Absent	Present
72	Female	Absent	Absent
72	Female	Absent	Absent
72	Female	Absent	Absent
72	Female	Present	Present
72	Male	Present	Present
72	Female	Absent	Absent
72	Male	Absent	Absent
72	Male	Absent	Absent
72	Male	Absent	Absent
72	Female	Absent	Present
72	Female	Absent	Absent
72	Male	Present	Present
72	Female	Present	Present
72	Female	Present	Absent
72	Male	Absent	Absent
72	Female	Absent	Absent
72	Female	Absent	Absent
72	Female	Present	Present
72	Female	Absent	Absent
72	Female	Absent	Absent
72	Male	Present	Present
72	Male	Absent	Absent
72	Female	Present	Present
72	Male	Absent	Absent
72	Female	Present	Absent
72	Female	Absent	Absent
72	Female	Present	Present
72	Female	Absent	Absent
71	Female	Absent	Absent
71	Male	Present	Absent
71	Female	Absent	Absent
71	Male	Absent	Absent
71	Female	Absent	Absent
71	Female	Absent	Absent
71	Female	Present	Present
71	Female	Absent	Absent
71	Female	Absent	Absent
71	Male	Absent	Absent
71	Female	Absent	Absent
71	Female	Absent	Absent
71	Male	Present	Present
71	Female	Absent	Absent
71	Female	Absent	Absent
71	Female	Absent	Present
71	Female	Absent	Absent
71	Male	Absent	Absent
71	Female	Present	Absent
71	Male	Present	Present
71	Female	Absent	Absent
71	Male	Present	Present
71	Male	Absent	Absent
71	Male	Present	Present
71	Male	Absent	Present
71	Female	Absent	Absent
71	Female	Absent	Present
71	Male	Absent	Absent
71	Female	Present	Present
71	Female	Present	Present
71	Female	Absent	Present
71	Male	Absent	Absent
71	Female	Absent	Present
71	Female	Absent	Absent
71	Female	Absent	Absent
71	Female	Absent	Absent
71	Female	Present	Absent
71	Female	Present	Present
71	Male	Absent	Absent
71	Male	Present	Present
71	Female	Present	Present
71	Male	Present	Present
70	Male	Present	Present
70	Female	Absent	Absent
70	Female	Absent	Absent
70	Female	Absent	Present
70	Female	Absent	Absent
70	Female	Present	Absent
70	Female	Present	Present
70	Female	Present	Present
70	Female	Absent	Absent
70	Male	Absent	Present
70	Female	Absent	Absent
70	Female	Absent	Absent
70	Female	Absent	Present
70	Female	Absent	Absent
70	Female	Absent	Absent
70	Female	Absent	Absent
70	Female	Absent	Present
70	Female	Absent	Absent
70	Female	Absent	Absent
70	Female	Absent	Absent
70	Female	Absent	Present
70	Male	Present	Present
70	Male	Absent	Absent
70	Female	Absent	Present
70	Female	Absent	Present
70	Female	Absent	Absent
70	Female	Present	Absent
70	Female	Absent	Absent
70	Male	Absent	Absent
70	Female	Present	Absent
70	Female	Absent	Absent
70	Female	Absent	Absent
70	Female	Absent	Present
70	Male	Absent	Absent
70	Female	Present	Present
70	Female	Present	Absent
70	Female	Absent	Absent
70	Female	Present	Present
70	Female	Absent	Absent
70	Male	Absent	Present
70	Female	Present	Present
70	Female	Absent	Absent
70	Male	Absent	Absent
70	Female	Present	Present
69	Male	Absent	Absent
69	Female	Present	Present
69	Female	Absent	Absent
69	Male	Absent	Absent
69	Male	Absent	Absent
69	Female	Present	Present
69	Female	Absent	Absent
69	Female	Absent	Absent
69	Female	Present	Present
69	Female	Absent	Present
69	Female	Absent	Absent
69	Female	Absent	Present
69	Female	Present	Present
69	Male	Absent	Absent
69	Male	Absent	Absent
69	Female	Absent	Absent
69	Female	Absent	Absent
69	Female	Absent	Absent
69	Female	Present	Absent
69	Female	Absent	Absent
69	Female	Absent	Absent
69	Male	Present	Present
69	Male	Absent	Absent
69	Female	Absent	Absent
69	Female	Absent	Absent
69	Female	Absent	Absent
69	Female	Absent	Absent
69	Female	Present	Absent
69	Male	Absent	Absent
69	Female	Absent	Present
69	Female	Absent	Absent
69	Female	Present	Present
69	Female	Absent	Absent
69	Female	Absent	Absent
69	Female	Absent	Absent
69	Female	Absent	Absent
69	Female	Present	Present
69	Female	Present	Absent
69	Male	Absent	Present
69	Female	Present	Present
69	Female	Absent	Absent
69	Male	Absent	Present
69	Male	Absent	Absent
69	Female	Absent	Absent
69	Female	Absent	Present
69	Female	Absent	Absent
69	Female	Present	Present
69	Female	Present	Absent
69	Female	Absent	Absent
69	Female	Absent	Present
69	Female	Present	Present
69	Female	Present	Absent
69	Female	Absent	Absent
69	Female	Present	Present
69	Female	Absent	Absent
69	Male	Present	Present
69	Female	Absent	Absent
69	Female	Absent	Absent
69	Female	Absent	Absent
68	Male	Present	Present
68	Male	Absent	Absent
68	Female	Absent	Absent
68	Female	Absent	Present
68	Female	Present	Present
68	Female	Absent	Absent
68	Female	Absent	Absent
68	Female	Present	Present
68	Male	Present	Present
68	Female	Present	Present
68	Female	Present	Absent
68	Female	Present	Present
68	Female	Absent	Absent
68	Male	Absent	Present
68	Male	Absent	Absent
68	Male	Present	Present
68	Male	Absent	Absent
68	Male	Absent	Present
68	Female	Absent	Present
68	Female	Absent	Absent
68	Female	Absent	Absent
68	Female	Present	Present
68	Female	Present	Present
68	Female	Present	Present
68	Female	Present	Present
68	Female	Absent	Absent
68	Female	Absent	Absent
68	Female	Present	Absent
68	Female	Absent	Absent
68	Male	Present	Present
68	Male	Absent	Absent
68	Female	Absent	Absent
68	Female	Present	Absent
68	Female	Present	Present
68	Male	Absent	Absent
68	Male	Absent	Present
68	Female	Absent	Absent
67	Male	Absent	Absent
67	Female	Absent	Absent
67	Female	Present	Present
67	Female	Present	Present
67	Female	Absent	Absent
67	Female	Absent	Absent
67	Female	Present	Present
67	Female	Absent	Absent
67	Female	Absent	Absent
67	Female	Absent	Absent
67	Female	Absent	Absent
67	Female	Present	Present
67	Female	Absent	Absent
67	Female	Present	Absent
67	Female	Present	Absent
67	Female	Present	Present
67	Female	Absent	Absent
67	Female	Present	Absent
67	Female	Absent	Absent
67	Female	Present	Present
67	Female	Absent	Absent
67	Female	Present	Present
67	Female	Present	Absent
67	Male	Absent	Absent
67	Female	Absent	Absent
67	Female	Present	Present
67	Female	Absent	Absent
67	Female	Absent	Present
67	Male	Absent	Absent
67	Female	Absent	Absent
67	Male	Absent	Absent
67	Female	Present	Present
67	Male	Absent	Absent
67	Female	Absent	Present
67	Female	Present	Absent
67	Female	Absent	Absent
67	Female	Present	Present
67	Male	Absent	Present
67	Male	Present	Absent
67	Female	Absent	Absent
67	Male	Present	Absent
67	Male	Absent	Present
67	Female	Present	Absent
67	Female	Absent	Present
67	Female	Absent	Absent
67	Female	Present	Present
67	Female	Absent	Absent
67	Male	Absent	Absent
67	Male	Present	Present
67	Female	Absent	Absent
67	Female	Absent	Present
67	Female	Absent	Absent
67	Male	Absent	Absent
67	Female	Present	Absent
67	Female	Absent	Present
67	Female	Absent	Absent
67	Female	Present	Present
67	Female	Present	Absent
67	Female	Absent	Absent
67	Female	Absent	Absent
67	Female	Absent	Present
67	Female	Present	Present
67	Female	Absent	Absent
66	Male	Absent	Absent
66	Male	Absent	Present
66	Male	Absent	Absent
66	Female	Present	Absent
66	Female	Absent	Absent
66	Female	Absent	Absent
66	Female	Absent	Absent
66	Female	Absent	Absent
66	Female	Absent	Absent
66	Female	Absent	Absent
66	Female	Absent	Absent
66	Female	Present	Absent
66	Female	Absent	Absent
66	Female	Absent	Absent
66	Female	Present	Present
66	Female	Absent	Absent
66	Female	Absent	Absent
66	Female	Absent	Absent
66	Female	Present	Present
66	Female	Absent	Absent
66	Male	Absent	Absent
66	Female	Present	Present
66	Female	Absent	Absent
66	Female	Absent	Present
66	Female	Absent	Absent
66	Female	Absent	Absent
66	Male	Present	Absent
66	Female	Absent	Absent
66	Female	Present	Present
66	Male	Absent	Absent
66	Female	Absent	Absent
66	Female	Absent	Absent
66	Female	Absent	Absent
66	Male	Absent	Present
66	Female	Absent	Absent
66	Male	Present	Present
66	Female	Absent	Absent
66	Female	Present	Absent
66	Female	Absent	Absent
66	Female	Present	Present
66	Male	Present	Present
66	Female	Absent	Absent
66	Female	Absent	Present
66	Male	Absent	Absent
66	Female	Absent	Absent
66	Female	Absent	Present
66	Female	Present	Absent
66	Female	Absent	Absent
66	Female	Present	Absent
66	Female	Present	Present
66	Female	Absent	Absent
66	Male	Present	Present
66	Male	Absent	Absent
66	Male	Absent	Present
66	Female	Present	Present
66	Female	Absent	Absent
66	Female	Absent	Present
66	Female	Absent	Absent
66	Female	Absent	Absent
66	Female	Absent	Present
65	Female	Absent	Present
65	Male	Present	Present
65	Male	Absent	Absent
65	Male	Present	Present
65	Female	Present	Absent
65	Male	Present	Present
65	Female	Absent	Absent
65	Female	Absent	Absent
65	Female	Absent	Absent
65	Female	Absent	Present
65	Female	Present	Present
65	Female	Absent	Absent
65	Male	Present	Absent
65	Female	Present	Present
65	Female	Absent	Absent
65	Female	Absent	Absent
65	Female	Absent	Absent
65	Female	Absent	Absent
65	Female	Absent	Absent
65	Male	Absent	Present
65	Female	Absent	Absent
65	Female	Present	Present
65	Female	Absent	Present
65	Female	Absent	Absent
65	Female	Absent	Absent
65	Female	Present	Present
65	Female	Absent	Absent
65	Female	Absent	Absent
65	Female	Absent	Absent
65	Female	Absent	Absent
65	Female	Absent	Absent
65	Female	Present	Absent
65	Female	Absent	Absent
65	Female	Absent	Absent
65	Female	Present	Present
65	Female	Present	Present
65	Female	Absent	Present
65	Female	Absent	Absent
65	Female	Absent	Absent
65	Female	Present	Present
65	Female	Absent	Absent
65	Female	Present	Absent
65	Female	Present	Present
65	Male	Absent	Absent
65	Female	Present	Absent
65	Male	Absent	Absent
65	Female	Absent	Absent
65	Female	Absent	Absent
65	Male	Present	Absent
65	Female	Present	Present
65	Male	Absent	Absent
65	Female	Absent	Absent
65	Male	Absent	Absent
65	Male	Present	Present
65	Female	Absent	Absent
65	Male	Present	Absent
65	Female	Absent	Absent
65	Female	Absent	Present
65	Male	Present	Present
65	Female	Absent	Absent
65	Female	Absent	Absent
65	Male	Present	Present
65	Female	Absent	Absent
65	Female	Absent	Absent
65	Female	Absent	Absent
65	Female	Present	Present
65	Female	Absent	Absent
65	Female	Absent	Absent
65	Male	Absent	Absent
65	Female	Absent	Absent
65	Male	Absent	Absent
65	Female	Absent	Present
65	Female	Present	Present
65	Male	Absent	Absent
65	Female	Absent	Absent
65	Female	Present	Present
65	Female	Present	Present
65	Female	Absent	Present
65	Female	Present	Present
64	Male	Present	Present
64	Male	Present	Present
64	Male	Absent	Absent
64	Male	Absent	Absent
64	Female	Absent	Absent
64	Female	Absent	Absent
64	Female	Absent	Absent
64	Male	Absent	Absent
64	Female	Absent	Absent
64	Male	Absent	Absent
64	Female	Absent	Absent
64	Male	Present	Present
64	Female	Absent	Absent
64	Male	Absent	Absent
64	Female	Absent	Present
64	Female	Absent	Absent
64	Female	Present	Present
64	Female	Absent	Absent
64	Female	Present	Present
64	Female	Absent	Absent
64	Female	Absent	Present
64	Female	Absent	Absent
64	Female	Absent	Absent
64	Female	Absent	Absent
64	Female	Present	Present
64	Female	Absent	Present
64	Female	Absent	Present
64	Female	Absent	Absent
64	Male	Absent	Absent
64	Female	Absent	Absent
64	Female	Absent	Absent
64	Female	Absent	Absent
64	Female	Present	Present
64	Female	Absent	Absent
64	Male	Absent	Present
64	Male	Absent	Absent
64	Male	Absent	Present
64	Female	Absent	Present
64	Male	Present	Present
64	Male	Present	Present
64	Female	Absent	Absent
64	Female	Absent	Present
64	Female	Absent	Absent
64	Female	Absent	Absent
64	Female	Absent	Absent
64	Female	Absent	Absent
64	Female	Absent	Absent
64	Male	Absent	Absent
64	Female	Present	Present
64	Female	Absent	Absent
64	Male	Present	Present
64	Male	Present	Present
64	Female	Present	Present
64	Female	Present	Present
64	Female	Absent	Absent
64	Female	Absent	Present
64	Female	Absent	Present
64	Female	Absent	Present
64	Female	Absent	Absent
63	Male	Absent	Absent
63	Female	Absent	Present
63	Female	Absent	Absent
63	Male	Absent	Present
63	Female	Present	Present
63	Female	Absent	Absent
63	Female	Present	Present
63	Female	Present	Present
63	Female	Absent	Absent
63	Female	Absent	Absent
63	Female	Absent	Absent
63	Female	Present	Present
63	Female	Absent	Absent
63	Female	Absent	Absent
63	Male	Absent	Absent
63	Female	Absent	Absent
63	Female	Present	Absent
63	Female	Absent	Absent
63	Female	Present	Present
63	Female	Absent	Absent
63	Female	Absent	Absent
63	Male	Absent	Absent
63	Female	Absent	Absent
63	Male	Absent	Absent
63	Male	Absent	Absent
63	Male	Present	Absent
63	Female	Present	Present
63	Female	Present	Present
63	Female	Present	Absent
63	Male	Absent	Absent
63	Female	Absent	Absent
63	Female	Absent	Present
63	Female	Absent	Absent
63	Male	Present	Present
63	Female	Present	Absent
63	Male	Absent	Absent
63	Female	Present	Present
63	Male	Present	Present
63	Female	Absent	Present
63	Female	Absent	Absent
63	Female	Present	Present
63	Female	Absent	Absent
63	Female	Present	Present
63	Male	Present	Present
63	Female	Present	Absent
63	Male	Absent	Present
63	Female	Present	Present
63	Male	Present	Present
63	Male	Absent	Present
63	Female	Present	Absent
63	Female	Absent	Absent
62	Male	Absent	Absent
62	Male	Absent	Absent
62	Female	Absent	Absent
62	Female	Absent	Absent
62	Female	Present	Absent
62	Female	Absent	Absent
62	Male	Present	Absent
62	Male	Present	Absent
62	Female	Absent	Present
62	Female	Absent	Present
62	Male	Absent	Absent
62	Female	Present	Present
62	Female	Absent	Absent
62	Female	Absent	Present
62	Female	Present	Present
62	Female	Present	Absent
62	Female	Absent	Absent
62	Female	Absent	Absent
62	Female	Absent	Present
62	Female	Absent	Absent
62	Male	Absent	Absent
62	Male	Absent	Absent
62	Male	Absent	Absent
62	Female	Absent	Absent
62	Female	Present	Present
62	Male	Absent	Present
62	Male	Present	Present
62	Female	Present	Present
62	Female	Absent	Absent
62	Male	Present	Present
62	Female	Present	Absent
62	Female	Absent	Absent
62	Female	Present	Absent
62	Female	Present	Present
62	Female	Absent	Absent
62	Female	Absent	Absent
62	Female	Absent	Absent
62	Male	Absent	Absent
62	Male	Present	Present
62	Female	Present	Absent
62	Female	Absent	Absent
62	Male	Absent	Absent
62	Male	Absent	Absent
62	Female	Absent	Absent
62	Female	Absent	Absent
62	Female	Absent	Present
62	Female	Absent	Absent
62	Female	Absent	Absent
62	Female	Absent	Absent
62	Female	Absent	Absent
62	Female	Absent	Absent
62	Female	Absent	Absent
62	Male	Absent	Absent
62	Female	Absent	Absent
62	Female	Absent	Absent
62	Male	Absent	Present
62	Female	Absent	Absent
61	Female	Present	Present
61	Male	Absent	Absent
61	Male	Absent	Absent
61	Male	Present	Present
61	Female	Absent	Absent
61	Female	Present	Present
61	Female	Present	Present
61	Female	Absent	Absent
61	Female	Absent	Absent
61	Female	Absent	Absent
61	Female	Absent	Absent
61	Female	Present	Present
61	Male	Absent	Absent
61	Male	Absent	Absent
61	Female	Present	Present
61	Female	Absent	Absent
61	Female	Absent	Present
61	Female	Present	Present
61	Female	Absent	Absent
61	Female	Present	Absent
61	Male	Absent	Absent
61	Female	Absent	Absent
61	Female	Absent	Absent
61	Female	Absent	Absent
61	Female	Present	Present
61	Female	Present	Present
61	Female	Present	Present
61	Female	Absent	Absent
61	Female	Absent	Present
61	Female	Present	Present
61	Female	Absent	Absent
61	Female	Absent	Absent
61	Female	Absent	Absent
61	Female	Present	Present
61	Female	Absent	Absent
61	Female	Present	Present
61	Female	Present	Present
61	Female	Absent	Absent
61	Female	Absent	Absent
61	Male	Absent	Absent
61	Male	Absent	Absent
61	Female	Present	Present
61	Female	Present	Present
61	Female	Absent	Absent
61	Female	Present	Present
61	Female	Absent	Absent
61	Male	Absent	Absent
61	Male	Absent	Absent
61	Female	Present	Absent
61	Female	Absent	Absent
61	Male	Absent	Present
61	Male	Present	Present
61	Male	Absent	Absent
61	Male	Absent	Absent
61	Female	Absent	Absent
61	Female	Absent	Absent
61	Female	Absent	Absent
61	Female	Absent	Absent
61	Female	Absent	Absent
61	Female	Absent	Absent
61	Female	Present	Present
61	Female	Absent	Absent
61	Female	Absent	Present
61	Female	Present	Present
61	Female	Absent	Absent
61	Female	Present	Present
61	Male	Absent	Absent
61	Female	Present	Present
61	Male	Absent	Absent
61	Female	Absent	Absent
61	Female	Absent	Absent
61	Female	Absent	Present
61	Female	Absent	Absent
61	Female	Absent	Present
61	Male	Absent	Absent
61	Female	Present	Present
61	Female	Absent	Present
61	Female	Absent	Absent
61	Female	Absent	Absent
61	Male	Absent	Absent
61	Female	Absent	Absent
61	Male	Absent	Absent
61	Female	Absent	Absent
61	Female	Absent	Absent
61	Male	Present	Present
61	Female	Absent	Present
60	Male	Present	Present
60	Male	Absent	Absent
60	Female	Absent	Present
60	Female	Absent	Absent
60	Female	Absent	Absent
60	Female	Present	Present
60	Female	Absent	Present
60	Female	Present	Present
60	Male	Absent	Absent
60	Female	Absent	Present
60	Female	Present	Present
60	Male	Absent	Absent
60	Female	Absent	Absent
60	Female	Absent	Absent
60	Female	Present	Present
60	Female	Absent	Absent
60	Female	Absent	Present
60	Female	Present	Present
60	Female	Absent	Absent
60	Female	Present	Present
60	Female	Absent	Absent
60	Female	Absent	Absent
60	Female	Present	Present
60	Male	Absent	Absent
60	Female	Present	Present
60	Male	Absent	Absent
60	Male	Absent	Absent
60	Male	Absent	Present
60	Female	Absent	Present
60	Female	Absent	Absent
60	Female	Absent	Absent
60	Female	Absent	Absent
60	Male	Absent	Absent
60	Male	Present	Present
60	Female	Absent	Absent
60	Female	Absent	Absent
60	Male	Absent	Present
60	Female	Absent	Absent
60	Female	Absent	Absent
60	Female	Present	Present
60	Female	Absent	Absent
60	Female	Absent	Absent
60	Female	Absent	Absent
60	Male	Present	Absent
60	Female	Present	Present
60	Male	Absent	Absent
60	Female	Present	Present
60	Female	Present	Present
60	Male	Absent	Absent
60	Female	Absent	Absent
60	Female	Absent	Absent
60	Female	Absent	Absent
60	Female	Absent	Absent
60	Female	Absent	Present
60	Female	Absent	Present
60	Female	Absent	Absent
60	Female	Absent	Absent
60	Female	Absent	Absent
60	Female	Present	Absent
60	Female	Present	Present
60	Male	Absent	Present
60	Female	Absent	Absent
60	Female	Absent	Absent
60	Female	Absent	Absent
59	Male	Absent	Present
59	Male	Absent	Absent
59	Female	Present	Present
59	Female	Absent	Present
59	Female	Absent	Absent
59	Female	Present	Present
59	Female	Present	Present
59	Male	Absent	Absent
59	Female	Present	Absent
59	Female	Absent	Absent
59	Female	Absent	Absent
59	Female	Absent	Absent
59	Male	Absent	Present
59	Female	Present	Present
59	Female	Absent	Absent
59	Female	Absent	Absent
59	Female	Absent	Absent
59	Male	Absent	Absent
59	Male	Absent	Absent
59	Female	Present	Present
59	Female	Absent	Present
59	Male	Absent	Absent
59	Female	Absent	Present
59	Male	Absent	Absent
59	Female	Absent	Absent
59	Male	Absent	Absent
59	Female	Present	Present
59	Female	Absent	Absent
59	Female	Absent	Absent
59	Female	Present	Present
59	Male	Present	Absent
59	Male	Absent	Absent
59	Male	Absent	Absent
59	Male	Absent	Absent
59	Female	Absent	Present
59	Female	Absent	Present
59	Female	Absent	Absent
59	Female	Absent	Absent
59	Female	Absent	Absent
59	Female	Absent	Absent
59	Male	Present	Present
59	Male	Absent	Present
59	Female	Present	Present
59	Male	Absent	Absent
59	Female	Absent	Absent
59	Female	Absent	Present
59	Female	Present	Present
59	Female	Present	Present
59	Female	Absent	Absent
59	Female	Absent	Absent
59	Female	Absent	Absent
59	Female	Present	Absent
59	Female	Absent	Absent
59	Female	Absent	Absent
59	Female	Absent	Absent
59	Female	Absent	Absent
59	Female	Absent	Absent
59	Male	Absent	Absent
59	Female	Absent	Present
59	Female	Absent	Absent
59	Female	Present	Present
58	Male	Absent	Present
58	Male	Absent	Absent
58	Female	Absent	Absent
58	Female	Absent	Absent
58	Female	Absent	Absent
58	Female	Absent	Absent
58	Female	Present	Present
58	Female	Absent	Absent
58	Male	Absent	Absent
58	Female	Present	Present
58	Female	Absent	Absent
58	Male	Absent	Absent
58	Female	Absent	Absent
58	Female	Present	Present
58	Female	Absent	Absent
58	Female	Absent	Absent
58	Female	Absent	Absent
58	Female	Absent	Absent
58	Female	Absent	Absent
58	Female	Present	Present
58	Male	Absent	Absent
58	Male	Present	Absent
58	Female	Absent	Absent
58	Male	Absent	Absent
58	Female	Absent	Present
58	Female	Absent	Absent
58	Female	Absent	Absent
58	Male	Absent	Absent
58	Female	Absent	Absent
58	Female	Absent	Absent
58	Female	Absent	Absent
58	Male	Present	Present
58	Male	Absent	Absent
58	Male	Absent	Absent
58	Female	Absent	Absent
58	Female	Absent	Absent
58	Female	Absent	Absent
58	Male	Present	Present
58	Female	Absent	Absent
58	Female	Absent	Absent
58	Male	Absent	Absent
58	Female	Absent	Absent
58	Male	Present	Present
58	Male	Absent	Absent
58	Female	Absent	Present
58	Female	Absent	Absent
58	Female	Absent	Absent
58	Female	Absent	Absent
58	Female	Absent	Absent
58	Female	Present	Present
58	Female	Present	Absent
58	Female	Absent	Absent
58	Male	Absent	Absent
58	Female	Absent	Absent
58	Female	Absent	Absent
58	Female	Absent	Absent
58	Female	Present	Present
58	Female	Absent	Absent
58	Female	Absent	Present
58	Female	Absent	Present
58	Female	Absent	Absent
58	Male	Absent	Present
58	Female	Absent	Present
58	Female	Absent	Absent
58	Male	Absent	Absent
58	Female	Absent	Absent
58	Female	Absent	Absent
58	Female	Absent	Absent
58	Male	Present	Present
58	Male	Present	Absent
58	Male	Present	Present
58	Female	Absent	Absent
58	Female	Present	Absent
57	Male	Absent	Absent
57	Female	Absent	Absent
57	Female	Absent	Absent
57	Female	Absent	Absent
57	Female	Absent	Absent
57	Female	Absent	Present
57	Female	Absent	Absent
57	Female	Absent	Absent
57	Female	Present	Present
57	Female	Absent	Absent
57	Female	Present	Present
57	Female	Present	Present
57	Female	Absent	Absent
57	Female	Present	Absent
57	Female	Absent	Absent
57	Female	Present	Present
57	Female	Absent	Absent
57	Female	Absent	Absent
57	Female	Absent	Absent
57	Female	Absent	Absent
57	Female	Absent	Absent
57	Male	Absent	Absent
57	Female	Absent	Absent
57	Female	Absent	Absent
57	Female	Absent	Absent
57	Female	Absent	Absent
57	Female	Present	Present
57	Female	Absent	Present
57	Female	Absent	Absent
57	Female	Absent	Absent
57	Female	Absent	Absent
57	Female	Absent	Present
57	Male	Absent	Absent
57	Female	Absent	Present
57	Female	Present	Absent
57	Female	Absent	Absent
57	Female	Absent	Absent
57	Male	Absent	Absent
57	Female	Absent	Absent
57	Female	Absent	Absent
57	Female	Absent	Absent
57	Female	Absent	Present
57	Male	Absent	Present
57	Female	Absent	Absent
57	Female	Absent	Present
57	Female	Absent	Absent
57	Female	Absent	Absent
57	Female	Absent	Absent
57	Female	Present	Present
57	Female	Absent	Absent
57	Female	Absent	Absent
57	Female	Absent	Absent
57	Male	Present	Absent
57	Female	Absent	Present
57	Female	Absent	Absent
57	Male	Present	Present
57	Female	Absent	Absent
57	Female	Absent	Present
57	Female	Present	Present
57	Male	Absent	Absent
57	Female	Absent	Absent
57	Male	Absent	Absent
57	Female	Absent	Absent
57	Female	Absent	Absent
57	Female	Absent	Absent
57	Female	Present	Absent
57	Female	Present	Absent
57	Female	Absent	Present
56	Female	Absent	Absent
56	Male	Absent	Absent
56	Female	Absent	Absent
56	Male	Present	Absent
56	Female	Present	Present
56	Female	Absent	Absent
56	Female	Absent	Absent
56	Female	Absent	Absent
56	Female	Absent	Absent
56	Female	Absent	Absent
56	Female	Absent	Absent
56	Male	Absent	Absent
56	Female	Absent	Absent
56	Female	Absent	Absent
56	Female	Present	Absent
56	Female	Absent	Absent
56	Female	Absent	Absent
56	Female	Absent	Absent
56	Female	Absent	Absent
56	Female	Absent	Absent
56	Male	Absent	Absent
56	Male	Absent	Absent
56	Female	Absent	Absent
56	Female	Absent	Absent
56	Female	Absent	Absent
56	Female	Absent	Absent
56	Female	Absent	Absent
56	Female	Absent	Present
56	Female	Absent	Absent
56	Female	Absent	Present
56	Male	Absent	Absent
56	Female	Absent	Absent
56	Female	Absent	Absent
56	Female	Present	Present
56	Female	Absent	Absent
56	Female	Absent	Absent
56	Female	Absent	Absent
56	Female	Present	Present
56	Male	Absent	Absent
56	Female	Absent	Absent
56	Male	Present	Present
56	Female	Present	Absent
56	Female	Absent	Absent
56	Female	Absent	Absent
56	Female	Absent	Present
56	Female	Absent	Absent
56	Female	Absent	Absent
56	Male	Absent	Absent
56	Male	Absent	Absent
56	Male	Absent	Absent
56	Female	Absent	Absent
56	Female	Present	Present
56	Female	Present	Present
56	Female	Absent	Absent
56	Female	Absent	Absent
56	Female	Absent	Present
56	Female	Absent	Absent
56	Female	Present	Absent
56	Female	Present	Present
56	Female	Present	Present
56	Female	Absent	Absent
56	Male	Absent	Absent
56	Male	Absent	Absent
56	Male	Absent	Absent
56	Female	Absent	Absent
56	Female	Absent	Absent
56	Female	Absent	Absent
56	Female	Absent	Absent
56	Male	Present	Present
56	Female	Absent	Absent
56	Female	Absent	Absent
56	Female	Absent	Present
56	Female	Absent	Absent
56	Female	Present	Present
56	Female	Absent	Absent
56	Male	Absent	Absent
56	Female	Absent	Absent
56	Female	Absent	Absent
56	Male	Absent	Absent
56	Female	Present	Present
56	Female	Absent	Present
56	Female	Absent	Absent
56	Female	Absent	Absent
56	Female	Absent	Present
56	Female	Absent	Absent
56	Female	Present	Present
56	Female	Absent	Absent
56	Female	Absent	Absent
56	Female	Absent	Absent
56	Female	Absent	Absent
55	Female	Absent	Absent
55	Female	Absent	Absent
55	Female	Absent	Absent
55	Female	Absent	Absent
55	Female	Absent	Absent
55	Female	Absent	Present
55	Female	Absent	Absent
55	Female	Absent	Absent
55	Female	Absent	Absent
55	Male	Present	Present
55	Female	Present	Present
55	Female	Absent	Absent
55	Female	Absent	Absent
55	Female	Present	Present
55	Female	Absent	Absent
55	Male	Absent	Absent
55	Female	Present	Present
55	Female	Absent	Absent
55	Female	Absent	Absent
55	Female	Absent	Absent
55	Female	Absent	Absent
55	Female	Absent	Absent
55	Female	Absent	Absent
55	Female	Absent	Absent
55	Female	Present	Present
55	Female	Absent	Absent
55	Female	Absent	Present
55	Female	Absent	Absent
55	Female	Present	Present
55	Female	Absent	Present
55	Female	Absent	Absent
55	Female	Absent	Absent
55	Female	Absent	Absent
55	Female	Absent	Absent
55	Female	Absent	Absent
55	Female	Absent	Absent
55	Female	Present	Present
55	Female	Absent	Present
55	Female	Present	Present
55	Male	Absent	Absent
55	Female	Present	Present
55	Female	Absent	Absent
55	Male	Absent	Absent
55	Female	Present	Present
55	Female	Absent	Present
55	Female	Present	Absent
55	Female	Absent	Absent
55	Female	Absent	Absent
55	Male	Absent	Absent
55	Male	Absent	Absent
55	Male	Absent	Absent
55	Male	Absent	Absent
55	Female	Absent	Absent
55	Female	Absent	Absent
55	Female	Absent	Present
55	Male	Absent	Absent
55	Female	Absent	Absent
55	Female	Absent	Absent
55	Female	Absent	Absent
55	Male	Absent	Absent
55	Male	Present	Present
55	Female	Absent	Present
55	Female	Absent	Absent
55	Male	Absent	Absent
55	Female	Absent	Absent
55	Female	Absent	Absent
55	Female	Absent	Absent
55	Female	Present	Present
55	Male	Absent	Absent
55	Female	Absent	Absent
55	Male	Absent	Absent
55	Male	Present	Present
55	Female	Absent	Absent
55	Female	Present	Absent
55	Female	Absent	Absent
55	Female	Absent	Absent
55	Male	Absent	Absent
55	Female	Absent	Absent
55	Female	Absent	Absent
54	Male	Absent	Absent
54	Male	Absent	Absent
54	Male	Present	Present
54	Female	Absent	Absent
54	Female	Present	Present
54	Female	Present	Present
54	Female	Absent	Absent
54	Female	Absent	Absent
54	Male	Absent	Absent
54	Female	Absent	Absent
54	Female	Absent	Absent
54	Female	Absent	Absent
54	Female	Present	Absent
54	Female	Absent	Absent
54	Male	Present	Absent
54	Male	Absent	Present
54	Female	Absent	Absent
54	Female	Present	Absent
54	Female	Present	Present
54	Female	Absent	Absent
54	Female	Absent	Absent
54	Female	Absent	Absent
54	Female	Absent	Present
54	Female	Absent	Absent
54	Female	Absent	Absent
54	Female	Present	Absent
54	Female	Absent	Absent
54	Male	Absent	Absent
54	Male	Absent	Absent
54	Female	Present	Absent
54	Female	Present	Present
54	Female	Present	Absent
54	Male	Absent	Absent
54	Male	Absent	Absent
54	Female	Absent	Absent
54	Female	Absent	Absent
54	Female	Present	Present
54	Female	Absent	Absent
54	Male	Absent	Absent
54	Male	Absent	Absent
54	Female	Present	Absent
54	Female	Absent	Absent
54	Female	Absent	Absent
54	Female	Present	Present
54	Female	Absent	Absent
54	Male	Absent	Absent
54	Male	Absent	Absent
54	Male	Absent	Absent
54	Male	Absent	Absent
54	Male	Present	Present
54	Female	Present	Present
54	Male	Absent	Absent
54	Female	Absent	Absent
54	Male	Present	Present
54	Female	Absent	Absent
54	Female	Absent	Absent
54	Female	Absent	Absent
54	Female	Absent	Present
54	Female	Absent	Absent
54	Female	Absent	Absent
54	Female	Absent	Absent
54	Female	Absent	Absent
54	Female	Absent	Absent
54	Female	Absent	Present
54	Female	Present	Present
54	Female	Absent	Absent
54	Female	Absent	Absent
54	Male	Absent	Absent
54	Female	Absent	Absent
54	Female	Absent	Absent
54	Female	Absent	Absent
54	Male	Absent	Absent
54	Female	Absent	Absent
54	Female	Absent	Absent
54	Female	Absent	Absent
54	Male	Absent	Absent
54	Female	Present	Present
54	Female	Present	Present
54	Female	Present	Present
54	Female	Absent	Absent
54	Female	Absent	Present
53	Male	Present	Absent
53	Female	Absent	Absent
53	Female	Absent	Absent
53	Female	Absent	Absent
53	Female	Absent	Absent
53	Female	Present	Present
53	Female	Absent	Absent
53	Male	Absent	Absent
53	Female	Absent	Absent
53	Male	Present	Absent
53	Female	Present	Present
53	Female	Absent	Absent
53	Male	Present	Present
53	Female	Absent	Absent
53	Male	Absent	Absent
53	Female	Present	Present
53	Female	Absent	Absent
53	Female	Absent	Absent
53	Female	Absent	Absent
53	Female	Present	Present
53	Female	Absent	Absent
53	Female	Present	Absent
53	Female	Present	Absent
53	Female	Absent	Absent
53	Female	Absent	Absent
53	Female	Present	Present
53	Male	Absent	Absent
53	Female	Absent	Absent
53	Female	Absent	Absent
53	Male	Absent	Absent
53	Male	Absent	Absent
53	Female	Absent	Absent
53	Female	Present	Present
53	Female	Absent	Absent
53	Male	Present	Present
53	Male	Absent	Absent
53	Male	Absent	Absent
53	Male	Absent	Absent
53	Female	Absent	Absent
53	Female	Present	Present
53	Female	Absent	Absent
53	Female	Absent	Absent
53	Female	Absent	Absent
53	Female	Present	Absent
53	Female	Present	Present
53	Male	Absent	Absent
53	Female	Absent	Absent
53	Female	Present	Absent
53	Female	Present	Absent
53	Female	Absent	Absent
53	Female	Present	Present
53	Female	Absent	Absent
53	Female	Absent	Absent
53	Female	Absent	Absent
53	Female	Absent	Absent
53	Female	Present	Present
53	Female	Absent	Absent
53	Female	Absent	Present
53	Female	Present	Present
53	Female	Absent	Absent
52	Male	Absent	Absent
52	Female	Absent	Absent
52	Female	Absent	Absent
52	Female	Absent	Absent
52	Female	Absent	Absent
52	Female	Absent	Absent
52	Female	Present	Present
52	Male	Present	Present
52	Female	Absent	Absent
52	Female	Present	Present
52	Female	Absent	Absent
52	Female	Absent	Absent
52	Female	Absent	Absent
52	Female	Present	Absent
52	Female	Absent	Absent
52	Female	Absent	Absent
52	Female	Absent	Absent
52	Female	Absent	Absent
52	Female	Present	Present
52	Female	Absent	Present
52	Female	Absent	Absent
52	Female	Absent	Absent
52	Female	Absent	Absent
52	Female	Present	Present
52	Female	Present	Absent
52	Female	Absent	Absent
52	Female	Absent	Absent
52	Female	Absent	Absent
52	Female	Absent	Absent
52	Female	Present	Absent
52	Male	Absent	Absent
52	Male	Absent	Absent
52	Male	Absent	Absent
52	Male	Present	Present
52	Male	Present	Present
52	Female	Absent	Absent
52	Male	Absent	Absent
52	Female	Absent	Absent
52	Female	Absent	Present
52	Male	Absent	Absent
52	Male	Absent	Absent
52	Female	Absent	Absent
52	Female	Absent	Absent
52	Female	Absent	Absent
52	Male	Absent	Absent
52	Female	Absent	Present
52	Female	Absent	Absent
52	Male	Absent	Present
52	Female	Absent	Absent
52	Female	Absent	Absent
52	Female	Absent	Absent
52	Female	Absent	Absent
52	Male	Present	Present
52	Male	Absent	Absent
52	Female	Absent	Absent
52	Male	Absent	Absent
52	Female	Absent	Absent
52	Female	Absent	Absent
52	Female	Absent	Absent
52	Female	Absent	Absent
52	Female	Absent	Absent
52	Male	Present	Present
52	Female	Absent	Absent
52	Female	Absent	Absent
52	Female	Absent	Absent
51	Male	Absent	Present
51	Female	Absent	Present
51	Male	Absent	Absent
51	Male	Absent	Present
51	Female	Absent	Absent
51	Female	Absent	Absent
51	Female	Absent	Absent
51	Male	Present	Present
51	Female	Absent	Present
51	Female	Absent	Absent
51	Male	Absent	Absent
51	Female	Absent	Absent
51	Female	Present	Present
51	Female	Absent	Absent
51	Female	Present	Present
51	Male	Absent	Absent
51	Female	Absent	Absent
51	Female	Absent	Absent
51	Female	Present	Present
51	Female	Absent	Absent
51	Female	Absent	Absent
51	Female	Absent	Absent
51	Male	Absent	Present
51	Female	Present	Absent
51	Female	Absent	Absent
51	Male	Absent	Absent
51	Female	Absent	Absent
51	Male	Absent	Absent
51	Female	Absent	Absent
51	Female	Absent	Absent
51	Female	Absent	Present
51	Male	Absent	Absent
51	Male	Absent	Absent
51	Female	Absent	Absent
51	Male	Absent	Present
51	Female	Present	Present
51	Female	Absent	Absent
51	Male	Absent	Absent
51	Female	Absent	Absent
51	Female	Present	Present
51	Female	Absent	Absent
51	Female	Present	Present
51	Male	Absent	Present
51	Male	Absent	Absent
51	Female	Absent	Absent
51	Male	Absent	Absent
51	Female	Absent	Absent
51	Female	Absent	Absent
51	Female	Absent	Absent
51	Female	Absent	Absent
51	Female	Absent	Absent
51	Female	Absent	Absent
51	Female	Absent	Absent
51	Female	Absent	Absent
51	Female	Absent	Absent
51	Female	Absent	Present
51	Female	Present	Present
51	Male	Absent	Absent
51	Male	Absent	Present
51	Female	Absent	Absent
51	Female	Absent	Absent
51	Female	Absent	Absent
51	Female	Absent	Absent
51	Female	Present	Absent
51	Male	Absent	Present
51	Female	Absent	Absent
51	Female	Present	Absent
51	Female	Absent	Absent
51	Female	Absent	Absent
51	Female	Absent	Present
51	Male	Absent	Absent
51	Female	Absent	Absent
51	Female	Absent	Absent
51	Male	Absent	Absent
51	Male	Absent	Absent
51	Female	Present	Absent
51	Female	Present	Present
50	Female	Absent	Absent
50	Female	Absent	Absent
50	Male	Absent	Absent
50	Female	Present	Present
50	Female	Absent	Absent
50	Female	Absent	Absent
50	Female	Absent	Absent
50	Female	Absent	Absent
50	Female	Present	Present
50	Female	Absent	Absent
50	Female	Absent	Present
50	Female	Absent	Absent
50	Female	Absent	Absent
50	Female	Absent	Absent
50	Male	Absent	Present
50	Female	Present	Present
50	Female	Present	Present
50	Female	Present	Present
50	Female	Absent	Present
50	Female	Absent	Absent
50	Female	Absent	Present
50	Female	Absent	Absent
50	Female	Absent	Absent
50	Female	Absent	Absent
50	Female	Present	Absent
50	Male	Absent	Absent
50	Male	Absent	Absent
50	Female	Present	Present
50	Female	Absent	Absent
50	Female	Absent	Absent
50	Female	Absent	Absent
50	Female	Absent	Present
50	Female	Absent	Absent
50	Male	Absent	Absent
50	Male	Present	Present
50	Female	Absent	Absent
50	Male	Absent	Absent
50	Female	Absent	Absent
50	Male	Absent	Absent
50	Female	Absent	Absent
50	Male	Absent	Absent
50	Female	Absent	Absent
50	Female	Absent	Absent
50	Female	Absent	Absent
50	Male	Absent	Absent
50	Male	Present	Present
50	Female	Present	Present
50	Female	Absent	Absent
50	Female	Absent	Absent
50	Male	Present	Absent
50	Female	Absent	Absent
50	Female	Absent	Absent
50	Female	Absent	Present
50	Female	Absent	Absent
50	Female	Absent	Absent
50	Female	Absent	Absent
50	Female	Absent	Absent
50	Female	Absent	Absent
50	Female	Present	Present
50	Female	Absent	Absent
50	Female	Present	Present
50	Female	Absent	Absent
50	Female	Absent	Absent
50	Female	Present	Present
50	Female	Absent	Absent
50	Female	Present	Present
50	Male	Present	Present
50	Female	Absent	Absent
50	Female	Absent	Absent
50	Female	Absent	Absent
50	Male	Absent	Absent
50	Female	Absent	Absent
50	Female	Present	Present
50	Female	Absent	Present
50	Female	Absent	Absent
50	Female	Absent	Absent
50	Female	Absent	Absent
49	Female	Absent	Absent
49	Female	Absent	Absent
49	Female	Absent	Absent
49	Female	Absent	Absent
49	Female	Absent	Absent
49	Female	Present	Present
49	Female	Present	Absent
49	Female	Absent	Absent
49	Female	Absent	Absent
49	Female	Absent	Absent
49	Female	Absent	Absent
49	Female	Absent	Absent
49	Female	Present	Present
49	Female	Absent	Absent
49	Female	Absent	Absent
49	Female	Absent	Absent
49	Female	Absent	Absent
49	Female	Absent	Absent
49	Female	Absent	Absent
49	Male	Absent	Present
49	Male	Present	Present
49	Female	Absent	Absent
49	Male	Absent	Absent
49	Female	Present	Present
49	Female	Absent	Absent
49	Female	Absent	Absent
49	Female	Absent	Absent
49	Male	Absent	Absent
49	Female	Absent	Absent
49	Female	Absent	Absent
49	Female	Absent	Absent
49	Male	Present	Present
49	Male	Present	Present
49	Male	Absent	Absent
49	Male	Absent	Absent
49	Male	Absent	Absent
49	Male	Absent	Absent
49	Male	Present	Present
49	Female	Absent	Absent
49	Male	Absent	Absent
49	Female	Present	Present
49	Female	Absent	Absent
49	Female	Absent	Present
49	Male	Absent	Absent
49	Female	Present	Present
49	Male	Absent	Absent
49	Female	Present	Present
49	Female	Absent	Absent
49	Female	Absent	Present
49	Female	Absent	Absent
49	Female	Absent	Absent
49	Female	Absent	Absent
49	Female	Absent	Absent
49	Female	Present	Present
49	Male	Present	Absent
49	Male	Absent	Present
49	Female	Absent	Absent
49	Female	Absent	Absent
49	Female	Absent	Absent
49	Female	Absent	Absent
49	Female	Present	Present
49	Female	Absent	Absent
49	Female	Absent	Absent
49	Female	Present	Present
49	Female	Absent	Absent
49	Female	Absent	Absent
49	Female	Absent	Absent
49	Female	Absent	Absent
49	Male	Absent	Absent
49	Male	Absent	Absent
49	Female	Present	Present
49	Female	Absent	Absent
49	Female	Present	Present
49	Male	Absent	Absent
49	Female	Absent	Absent
49	Female	Absent	Absent
49	Male	Absent	Absent
49	Female	Present	Absent
49	Female	Absent	Absent
49	Female	Absent	Absent
48	Male	Present	Present
48	Male	Absent	Absent
48	Male	Absent	Absent
48	Male	Present	Present
48	Female	Absent	Absent
48	Female	Present	Present
48	Female	Absent	Absent
48	Male	Absent	Absent
48	Female	Absent	Absent
48	Female	Absent	Absent
48	Female	Absent	Absent
48	Female	Absent	Absent
48	Female	Present	Absent
48	Female	Absent	Absent
48	Female	Absent	Absent
48	Female	Absent	Absent
48	Female	Absent	Absent
48	Female	Absent	Absent
48	Female	Absent	Absent
48	Female	Absent	Present
48	Male	Absent	Absent
48	Female	Absent	Absent
48	Female	Absent	Absent
48	Male	Absent	Absent
48	Female	Absent	Absent
48	Female	Absent	Absent
48	Female	Present	Present
48	Female	Absent	Absent
48	Male	Absent	Absent
48	Female	Present	Present
48	Female	Absent	Absent
48	Female	Absent	Absent
48	Female	Absent	Absent
48	Female	Absent	Absent
48	Male	Present	Present
48	Female	Absent	Absent
48	Female	Absent	Absent
48	Female	Present	Absent
48	Male	Absent	Absent
48	Female	Absent	Absent
48	Female	Absent	Absent
48	Female	Absent	Absent
48	Female	Present	Present
48	Female	Absent	Absent
48	Female	Absent	Absent
48	Male	Absent	Absent
48	Male	Present	Present
48	Female	Present	Absent
48	Female	Absent	Absent
48	Female	Absent	Absent
48	Female	Present	Present
48	Female	Absent	Absent
48	Female	Absent	Absent
48	Female	Absent	Absent
48	Female	Absent	Present
48	Female	Absent	Absent
48	Male	Absent	Absent
48	Female	Absent	Present
48	Female	Absent	Absent
48	Male	Present	Present
48	Female	Absent	Absent
48	Female	Absent	Present
48	Female	Absent	Absent
48	Male	Absent	Absent
48	Female	Present	Present
48	Female	Absent	Absent
48	Female	Present	Present
48	Female	Absent	Present
48	Female	Absent	Absent
48	Female	Absent	Absent
47	Male	Present	Present
47	Female	Absent	Absent
47	Female	Absent	Absent
47	Female	Present	Present
47	Female	Absent	Absent
47	Male	Absent	Absent
47	Female	Present	Present
47	Female	Present	Absent
47	Female	Absent	Absent
47	Female	Absent	Absent
47	Female	Absent	Absent
47	Female	Present	Absent
47	Female	Absent	Absent
47	Female	Absent	Present
47	Female	Absent	Absent
47	Female	Absent	Present
47	Female	Absent	Absent
47	Female	Absent	Absent
47	Female	Absent	Absent
47	Female	Absent	Absent
47	Female	Absent	Absent
47	Female	Absent	Absent
47	Female	Absent	Absent
47	Female	Absent	Absent
47	Female	Absent	Absent
47	Female	Present	Present
47	Male	Present	Present
47	Female	Present	Present
47	Female	Absent	Absent
47	Female	Absent	Present
47	Female	Absent	Absent
47	Female	Present	Absent
47	Female	Absent	Absent
47	Female	Absent	Absent
47	Female	Present	Absent
47	Female	Absent	Absent
47	Female	Present	Present
47	Female	Absent	Absent
47	Male	Present	Present
47	Male	Absent	Absent
47	Female	Absent	Absent
47	Female	Absent	Absent
47	Female	Present	Absent
47	Male	Absent	Absent
47	Female	Absent	Absent
47	Female	Absent	Absent
47	Female	Absent	Absent
47	Male	Present	Present
47	Female	Present	Absent
47	Female	Absent	Absent
47	Male	Absent	Absent
47	Female	Absent	Absent
47	Female	Present	Present
47	Female	Absent	Absent
47	Female	Absent	Present
47	Female	Present	Present
47	Female	Present	Absent
47	Female	Absent	Absent
47	Male	Absent	Absent
47	Male	Absent	Absent
47	Male	Present	Absent
47	Female	Absent	Absent
47	Female	Absent	Absent
46	Male	Present	Present
46	Female	Absent	Absent
46	Female	Absent	Absent
46	Female	Absent	Absent
46	Female	Present	Present
46	Male	Absent	Absent
46	Female	Absent	Absent
46	Male	Absent	Absent
46	Female	Absent	Absent
46	Female	Absent	Absent
46	Female	Absent	Absent
46	Female	Absent	Present
46	Female	Absent	Absent
46	Female	Absent	Absent
46	Female	Present	Present
46	Female	Absent	Absent
46	Female	Absent	Absent
[truncated: 305 more rows]
