# Supplementary material for: Prevalence and morphometry of the fabella in cadaveric and radiological studies: Is there a link to knee osteoarthritis?
Source: PLoS One. 2026 Jan 5;21(1):e0340399. doi: 10.1371/journal.pone.0340399 (PMC12768361; doi:10.1371/journal.pone.0340399)
Supplement: S2 File — (XLSX) [file pone.0340399.s002.xlsx]

## Sheet: Sayfa1
2020-2021
NO	Gender	Age	Right Leg	Left Leg
1	female	40	absent	absent
2	female	40	absent	absent
3	female	40	absent	absent
4	female	40	absent	absent
5	female	41	absent	absent
6	female	41	absent	absent
7	female	41	present	absent
8	female	41	absent	absent
9	female	41	absent	absent
10	male	41	absent	present
11	female	42	absent	absent
12	male	42	absent	absent
13	female	42	absent	absent
14	female	42	absent	absent
15	female	42	absent	absent
16	female	42	absent	present
17	female	42	absent	absent
18	female	42	absent	absent
19	female	43	present	present
20	female	43	absent	absent
21	male	43	absent	absent
22	female	43	absent	absent
23	female	43	absent	present
24	male	43	absent	absent
25	female	43	absent	absent
26	female	43	absent	absent
27	female	43	absent	absent
28	male	43	absent	absent
29	male	44	absent	absent
30	female	44	absent	absent
31	female	44	absent	absent
32	female	44	absent	present
33	female	44	absent	absent
34	female	44	absent	absent
35	male	44	absent	absent
36	female	44	absent	absent
37	female	44	absent	absent
38	female	44	absent	absent
39	male	45	absent	absent
40	male	45	absent	absent
41	female	45	absent	absent
42	female	45	absent	absent
43	female	45	absent	absent
44	female	45	absent	absent
45	female	45	present	present
46	female	45	present	absent
47	female	45	absent	absent
48	female	45	absent	absent
49	female	45	absent	absent
50	female	45	absent	absent
51	male	45	absent	absent
52	female	45	absent	absent
53	female	46	absent	absent
54	female	46	absent	absent
55	female	46	absent	absent
56	female	46	absent	absent
57	male	46	absent	absent
58	male	46	absent	absent
59	female	46	present	absent
60	female	46	absent	absent
61	female	46	absent	absent
62	female	46	present	present
63	female	46	absent	absent
64	female	46	absent	absent
65	female	46	absent	absent
66	male	46	absent	absent
67	female	46	absent	absent
68	female	46	absent	present
69	male	47	absent	absent
70	male	47	absent	absent
71	male	47	absent	absent
72	female	47	absent	absent
73	female	47	present	absent
74	female	47	absent	absent
75	male	47	present	present
76	female	47	absent	absent
77	male	47	absent	absent
78	female	47	present	present
79	female	47	absent	present
80	male	47	absent	absent
81	female	47	absent	absent
82	female	47	absent	absent
83	female	47	absent	absent
84	female	47	absent	absent
85	male	47	absent	absent
86	female	47	absent	absent
87	female	47	absent	absent
88	female	47	absent	absent
89	male	47	absent	absent
90	female	47	absent	present
91	female	47	absent	absent
92	female	47	present	present
93	female	47	absent	absent
94	female	47	absent	absent
95	female	47	present	present
96	female	47	absent	absent
97	female	48	absent	absent
98	female	48	present	absent
99	female	48	absent	absent
100	male	48	absent	absent
101	male	48	absent	absent
102	female	48	absent	absent
103	female	48	present	absent
104	female	48	absent	absent
105	female	48	absent	absent
106	male	48	absent	absent
107	female	48	absent	present
108	female	48	absent	absent
109	female	48	absent	absent
110	male	48	absent	absent
111	female	48	absent	absent
112	female	48	absent	absent
113	female	48	absent	absent
114	female	48	absent	absent
115	female	48	absent	absent
116	male	48	present	present
117	female	48	absent	absent
118	male	48	absent	absent
119	female	48	absent	absent
120	female	48	absent	absent
121	male	48	absent	absent
122	male	48	absent	absent
123	female	48	absent	absent
124	female	49	present	present
125	female	49	absent	absent
126	male	49	absent	absent
127	female	49	absent	absent
128	female	49	absent	absent
129	female	49	absent	absent
130	female	49	absent	absent
131	female	49	absent	absent
132	male	49	absent	absent
133	female	49	absent	absent
134	female	49	absent	absent
135	female	49	present	present
136	female	49	absent	absent
137	female	49	absent	absent
138	female	49	present	absent
139	female	49	absent	absent
140	female	49	absent	absent
141	female	49	absent	absent
142	female	49	present	present
143	female	50	absent	absent
144	female	50	absent	absent
145	female	50	absent	absent
146	female	50	absent	absent
147	female	50	absent	absent
148	female	50	absent	absent
149	female	50	absent	present
150	male	50	present	present
151	female	50	absent	absent
152	female	50	absent	absent
153	female	50	absent	absent
154	female	50	present	present
155	female	50	absent	absent
156	female	50	present	absent
157	female	50	absent	absent
158	female	50	present	absent
159	female	50	absent	absent
160	female	50	absent	absent
161	male	50	present	present
162	male	50	absent	absent
163	female	50	absent	present
164	female	50	absent	absent
165	female	50	absent	absent
166	female	50	absent	absent
167	female	50	present	present
168	male	50	present	absent
169	female	50	absent	absent
170	female	50	absent	absent
171	male	50	absent	absent
172	female	50	absent	absent
173	female	51	absent	absent
174	female	51	absent	absent
175	female	51	absent	absent
176	female	51	absent	absent
177	female	51	present	present
178	female	51	absent	absent
179	female	51	absent	absent
180	female	51	absent	absent
181	female	51	present	present
182	female	51	absent	absent
183	female	51	absent	present
184	female	51	absent	absent
185	female	51	absent	absent
186	male	51	present	present
187	female	51	absent	absent
188	female	51	absent	absent
189	female	51	present	absent
190	female	51	absent	present
191	female	51	absent	absent
192	female	51	absent	present
193	female	51	absent	absent
194	female	51	present	present
195	female	51	absent	absent
196	female	51	absent	absent
197	female	51	absent	absent
198	female	51	absent	absent
199	male	51	absent	absent
200	female	51	absent	absent
201	female	51	absent	absent
202	female	51	absent	present
203	female	51	absent	absent
204	male	51	present	present
205	female	51	absent	absent
206	female	51	absent	absent
207	female	51	absent	absent
208	male	51	absent	absent
209	female	51	present	present
210	female	51	present	present
211	female	51	absent	absent
212	female	51	absent	absent
213	male	51	absent	absent
214	female	51	absent	absent
215	male	52	absent	absent
216	female	52	absent	present
217	female	52	present	present
218	male	52	absent	absent
219	female	52	absent	present
220	female	52	absent	absent
221	female	52	absent	present
222	female	52	absent	absent
223	female	52	absent	absent
224	female	52	absent	absent
225	female	52	absent	absent
226	female	52	absent	absent
227	female	52	absent	absent
228	female	52	present	present
229	female	52	present	present
230	female	52	absent	absent
231	female	52	present	present
232	female	52	absent	absent
233	female	52	absent	absent
234	female	52	absent	absent
235	female	52	absent	absent
236	female	52	absent	absent
237	female	52	absent	absent
238	female	52	absent	absent
239	male	52	absent	absent
240	female	52	absent	absent
241	female	52	present	present
242	female	52	absent	present
243	female	52	absent	absent
244	female	52	absent	absent
245	female	52	present	present
246	male	52	absent	absent
247	male	52	absent	absent
248	female	52	absent	present
249	female	52	absent	absent
250	female	53	absent	absent
251	female	53	absent	absent
252	female	53	absent	absent
253	male	53	absent	absent
254	female	53	absent	absent
255	female	53	absent	absent
256	female	53	absent	absent
257	female	53	absent	absent
258	male	53	absent	absent
259	female	53	present	present
260	male	53	absent	absent
261	female	53	absent	absent
262	male	53	absent	absent
263	male	53	absent	absent
264	male	53	absent	absent
265	male	53	absent	absent
266	female	53	absent	absent
267	female	53	present	present
268	female	53	absent	absent
269	female	53	absent	present
270	female	53	absent	absent
271	female	53	absent	absent
272	female	53	absent	absent
273	female	53	absent	present
274	female	53	absent	absent
275	female	53	absent	absent
276	male	53	absent	absent
277	female	53	absent	absent
278	female	53	absent	absent
279	female	53	absent	absent
280	female	54	present	absent
281	female	54	present	absent
282	female	54	absent	absent
283	female	54	present	absent
284	female	54	absent	absent
285	female	54	absent	absent
286	female	54	present	absent
287	female	54	absent	absent
288	female	54	present	present
289	female	54	absent	present
290	female	54	absent	absent
291	female	54	present	absent
292	female	54	absent	absent
293	male	54	absent	absent
294	female	54	absent	absent
295	female	54	present	absent
296	male	54	present	present
297	female	54	absent	absent
298	male	54	absent	absent
299	female	54	absent	absent
300	female	54	absent	absent
301	female	54	present	absent
302	female	54	absent	absent
303	male	54	absent	absent
304	female	54	absent	absent
305	female	54	absent	absent
306	female	54	absent	absent
307	female	54	absent	absent
308	female	54	absent	absent
309	female	54	present	absent
310	female	54	absent	absent
311	female	54	absent	absent
312	female	54	absent	absent
313	female	54	absent	absent
314	female	54	absent	present
315	female	54	absent	absent
316	female	54	absent	absent
317	female	54	absent	absent
318	female	54	absent	absent
319	female	54	absent	absent
320	male	54	absent	absent
321	male	54	present	present
322	female	54	absent	present
323	female	55	present	present
324	male	55	present	present
325	female	55	absent	absent
326	male	55	absent	present
327	female	55	absent	present
328	female	55	absent	absent
329	female	55	absent	absent
330	female	55	absent	absent
331	female	55	present	absent
332	female	55	absent	absent
333	female	55	present	present
334	female	55	absent	absent
335	female	55	absent	absent
336	female	55	absent	absent
337	male	55	absent	absent
338	female	55	absent	absent
339	male	55	absent	absent
340	female	55	absent	present
341	male	55	absent	absent
342	male	55	present	present
343	female	55	present	present
344	female	55	absent	absent
345	male	55	present	absent
346	female	55	absent	absent
347	male	55	absent	absent
348	male	55	absent	absent
349	female	55	absent	present
350	female	55	present	present
351	female	55	absent	present
352	female	55	absent	absent
353	female	55	absent	absent
354	female	55	absent	present
355	female	55	present	present
356	female	55	absent	absent
357	female	55	absent	absent
358	female	55	present	present
359	female	55	absent	present
360	male	55	absent	absent
361	female	55	absent	absent
362	female	55	absent	absent
363	female	55	absent	present
364	female	55	absent	absent
365	male	55	absent	absent
366	female	55	absent	absent
367	female	55	absent	absent
368	female	55	present	absent
369	male	55	absent	absent
370	female	55	absent	absent
371	female	55	present	present
372	female	55	present	present
373	male	55	absent	absent
374	female	55	present	present
375	female	55	absent	present
376	female	56	present	absent
377	female	56	absent	absent
378	male	56	absent	absent
379	male	56	absent	absent
380	male	56	absent	absent
381	female	56	absent	absent
382	female	56	absent	absent
383	female	56	absent	absent
384	female	56	absent	absent
385	female	56	absent	absent
386	female	56	absent	absent
387	male	56	present	present
388	female	56	absent	absent
389	male	56	absent	absent
390	female	56	absent	absent
391	male	56	present	present
392	female	56	absent	absent
393	female	56	absent	absent
394	female	56	absent	present
395	female	56	absent	absent
396	female	56	absent	absent
397	male	56	present	present
398	female	56	present	present
399	female	56	absent	absent
400	female	56	present	present
401	female	56	present	absent
402	male	56	absent	absent
403	female	56	absent	absent
404	female	56	absent	absent
405	female	56	present	present
406	male	56	present	present
407	female	56	absent	present
408	female	56	absent	absent
409	female	56	absent	absent
410	female	56	present	present
411	female	56	present	present
412	female	56	absent	absent
413	female	56	absent	absent
414	female	56	absent	absent
415	female	56	present	present
416	female	56	absent	absent
417	female	56	absent	present
418	female	56	absent	absent
419	male	56	absent	absent
420	female	57	present	present
421	female	57	absent	present
422	female	57	absent	absent
423	male	57	absent	absent
424	female	57	present	present
425	male	57	absent	absent
426	female	57	absent	absent
427	male	57	absent	absent
428	female	57	absent	absent
429	male	57	present	present
430	male	57	absent	absent
431	male	57	absent	absent
432	male	57	absent	absent
433	female	57	absent	absent
434	female	57	absent	absent
435	female	57	absent	present
436	male	57	present	present
437	male	57	absent	absent
438	female	57	absent	absent
439	female	57	absent	absent
440	female	57	absent	absent
441	female	57	absent	absent
442	female	57	absent	absent
443	male	57	absent	absent
444	female	57	absent	absent
445	male	57	present	present
446	female	57	absent	absent
447	female	57	absent	absent
448	female	57	present	present
449	female	57	present	present
450	female	57	absent	absent
451	male	57	absent	absent
452	female	57	absent	absent
453	female	57	absent	absent
454	female	57	absent	absent
455	female	57	absent	absent
456	female	57	absent	absent
457	female	57	absent	absent
458	male	57	absent	absent
459	female	57	absent	absent
460	female	57	absent	absent
461	male	57	absent	absent
462	female	57	absent	absent
463	female	57	present	present
464	female	57	absent	absent
465	female	57	absent	absent
466	female	57	absent	present
467	female	57	absent	absent
468	female	57	absent	present
469	male	57	absent	present
470	female	57	absent	absent
471	female	57	absent	absent
472	female	57	present	present
473	female	57	present	present
474	female	57	absent	absent
475	male	57	absent	absent
476	female	57	present	absent
477	female	57	absent	absent
478	female	57	present	absent
479	male	57	absent	absent
480	male	57	absent	absent
481	female	57	present	present
482	female	57	present	present
483	female	57	absent	absent
484	female	57	absent	absent
485	female	58	absent	absent
486	female	58	absent	absent
487	female	58	absent	absent
488	female	58	absent	absent
489	female	58	present	present
490	female	58	absent	present
491	male	58	absent	absent
492	female	58	present	absent
493	female	58	absent	absent
494	female	58	absent	absent
495	female	58	absent	absent
496	female	58	absent	absent
497	male	58	present	present
498	female	58	present	present
499	female	58	present	present
500	female	58	absent	absent
501	female	58	absent	absent
502	male	58	present	present
503	female	58	absent	present
504	female	58	absent	present
505	female	58	present	present
506	female	58	absent	absent
507	male	58	absent	absent
508	female	58	absent	absent
509	female	58	absent	absent
510	female	58	absent	present
511	female	58	present	absent
512	male	58	absent	absent
513	female	58	present	present
514	female	58	absent	absent
515	female	58	absent	present
516	female	58	absent	absent
517	female	58	present	absent
518	female	58	absent	absent
519	female	58	absent	absent
520	female	58	absent	present
521	female	58	absent	absent
522	male	58	absent	absent
523	female	58	absent	present
524	female	58	absent	absent
525	female	58	absent	absent
526	female	58	absent	absent
527	female	58	absent	absent
528	female	58	absent	absent
529	female	58	absent	present
530	female	58	absent	absent
531	male	58	absent	absent
532	female	58	absent	absent
533	female	58	absent	absent
534	female	58	absent	present
535	female	58	absent	absent
536	female	58	absent	absent
537	female	58	absent	absent
538	female	58	absent	absent
539	female	58	absent	absent
540	male	58	present	present
541	female	58	absent	absent
542	female	58	absent	absent
543	female	58	absent	absent
544	female	58	present	present
545	female	58	absent	absent
546	female	58	absent	absent
547	female	58	absent	absent
548	female	58	absent	absent
549	female	58	absent	absent
550	female	58	absent	absent
551	female	58	present	present
552	female	58	present	present
553	female	58	present	present
554	female	58	present	present
555	male	58	absent	present
556	female	58	absent	absent
557	male	58	present	present
558	female	58	absent	absent
559	female	58	absent	present
560	male	58	absent	absent
561	female	58	absent	absent
562	female	58	present	absent
563	female	58	absent	absent
564	female	58	absent	absent
565	female	59	absent	absent
566	female	59	absent	absent
567	male	59	absent	absent
568	female	59	present	absent
569	female	59	present	present
570	female	59	absent	absent
571	female	59	present	absent
572	male	59	absent	absent
573	female	59	present	present
574	female	59	absent	present
575	male	59	absent	absent
576	female	59	absent	absent
577	female	59	absent	absent
578	female	59	absent	absent
579	female	59	absent	absent
580	male	59	absent	absent
581	female	59	absent	absent
582	male	59	absent	absent
583	female	59	absent	absent
584	female	59	present	present
585	female	59	present	present
586	female	59	present	present
587	female	59	absent	present
588	female	59	absent	absent
589	female	59	absent	absent
590	male	59	present	absent
591	female	59	absent	present
592	female	59	absent	absent
593	female	59	present	absent
594	female	59	absent	absent
595	female	59	present	present
596	female	59	absent	present
597	male	59	present	present
598	female	59	absent	absent
599	female	59	absent	absent
600	female	59	absent	absent
601	male	59	absent	absent
602	female	59	absent	absent
603	female	59	absent	absent
604	female	59	absent	absent
605	female	59	absent	absent
606	female	59	absent	absent
607	female	59	absent	absent
608	female	59	absent	absent
609	female	59	absent	absent
610	female	59	absent	absent
611	female	59	absent	absent
612	female	59	absent	absent
613	female	59	absent	absent
614	female	59	absent	absent
615	female	59	present	present
616	female	59	present	present
617	female	59	absent	present
618	female	59	absent	absent
619	female	59	absent	absent
620	male	59	absent	absent
621	female	59	present	present
622	female	59	absent	absent
623	female	59	absent	absent
624	female	59	absent	absent
625	female	59	absent	absent
626	female	59	absent	absent
627	female	59	absent	absent
628	female	59	absent	absent
629	female	59	absent	absent
630	female	59	absent	present
631	female	60	absent	present
632	female	60	absent	absent
633	male	60	absent	absent
634	female	60	present	present
635	female	60	absent	absent
636	female	60	absent	absent
637	male	60	present	present
638	male	60	present	present
639	female	60	absent	absent
640	male	60	present	absent
641	female	60	absent	absent
642	female	60	absent	absent
643	male	60	absent	absent
644	female	60	absent	absent
645	female	60	absent	absent
646	female	60	absent	absent
647	female	60	present	present
648	male	60	absent	absent
649	female	60	absent	absent
650	female	60	absent	absent
651	female	60	absent	present
652	male	60	absent	absent
653	female	60	absent	absent
654	male	60	present	present
655	female	60	present	absent
656	female	60	absent	present
657	male	60	present	present
658	female	60	absent	absent
659	female	60	absent	present
660	female	60	absent	present
661	female	60	present	absent
662	female	60	present	absent
663	female	60	present	absent
664	female	60	absent	absent
665	male	60	present	present
666	female	60	absent	absent
667	female	60	present	present
668	female	60	absent	present
669	female	60	absent	present
670	male	60	present	present
671	female	60	absent	present
672	female	60	absent	absent
673	male	60	present	present
674	female	60	absent	absent
675	female	60	absent	present
676	female	60	present	absent
677	female	60	absent	absent
678	female	60	absent	absent
679	female	60	present	present
680	female	60	absent	absent
681	female	60	absent	absent
682	male	60	absent	absent
683	female	60	absent	absent
684	female	60	absent	absent
685	female	60	present	present
686	male	60	absent	absent
687	female	60	absent	absent
688	female	60	absent	absent
689	male	60	present	absent
690	female	60	absent	present
691	female	61	absent	absent
692	female	61	absent	absent
693	male	61	absent	absent
694	male	61	absent	absent
695	female	61	absent	absent
696	male	61	absent	absent
697	female	61	absent	present
698	female	61	absent	absent
699	female	61	absent	present
700	female	61	present	present
701	female	61	absent	absent
702	male	61	absent	absent
703	female	61	absent	absent
704	female	61	absent	absent
705	female	61	absent	absent
706	female	61	present	present
707	female	61	absent	absent
708	female	61	absent	present
709	male	61	present	present
710	female	61	absent	absent
711	male	61	absent	absent
712	male	61	absent	absent
713	female	61	absent	absent
714	female	61	absent	absent
715	female	61	absent	absent
716	female	61	absent	absent
717	female	61	present	present
718	male	61	present	present
719	female	61	present	present
720	female	61	absent	absent
721	male	61	absent	absent
722	female	61	absent	absent
723	female	61	absent	absent
724	female	61	present	present
725	female	61	absent	absent
726	female	61	absent	absent
727	female	61	present	present
728	female	61	absent	absent
729	female	61	absent	absent
730	female	61	absent	present
731	female	61	present	present
732	female	61	present	absent
733	male	61	absent	absent
734	female	61	absent	absent
735	male	61	present	present
736	female	61	absent	present
737	female	61	absent	present
738	male	61	absent	absent
739	male	61	absent	absent
740	male	61	present	present
741	female	61	absent	absent
742	female	61	absent	absent
743	female	61	absent	absent
744	male	61	absent	absent
745	female	61	present	present
746	female	61	absent	absent
747	female	61	absent	absent
748	female	61	absent	absent
749	female	61	absent	absent
750	female	61	absent	absent
751	female	61	absent	absent
752	female	61	absent	absent
753	female	61	absent	absent
754	female	61	absent	absent
755	female	61	absent	absent
756	female	61	present	present
757	female	62	absent	absent
758	male	62	present	absent
759	female	62	present	absent
760	female	62	present	present
761	male	62	absent	absent
762	male	62	present	present
763	female	62	absent	absent
764	female	62	absent	absent
765	female	62	absent	absent
766	female	62	absent	absent
767	female	62	absent	absent
768	female	62	absent	absent
769	female	62	absent	absent
770	female	62	absent	absent
771	female	62	absent	absent
772	female	62	absent	absent
773	female	62	absent	absent
774	female	62	absent	absent
775	female	62	absent	absent
776	female	62	present	present
777	female	62	present	absent
778	male	62	present	present
779	male	62	absent	absent
780	female	62	absent	absent
781	male	62	absent	absent
782	female	62	absent	absent
783	female	62	absent	present
784	female	62	absent	present
785	female	62	present	present
786	female	62	absent	absent
787	female	62	absent	absent
788	female	62	absent	present
789	female	62	absent	absent
790	male	62	absent	absent
791	male	62	absent	absent
792	female	62	absent	absent
793	female	62	absent	absent
794	female	62	absent	absent
795	male	62	absent	absent
796	male	62	absent	absent
797	male	62	absent	absent
798	female	62	present	present
799	female	62	absent	absent
800	female	62	absent	absent
801	female	62	absent	absent
802	female	62	absent	absent
803	male	62	absent	absent
804	female	62	present	present
805	female	62	present	absent
806	male	62	absent	absent
807	female	62	absent	absent
808	female	62	absent	absent
809	female	62	absent	absent
810	female	62	absent	absent
811	female	62	absent	absent
812	female	62	present	absent
813	female	62	absent	absent
814	female	62	absent	absent
815	male	62	present	present
816	female	62	absent	absent
817	female	62	absent	absent
818	female	62	present	present
819	female	63	absent	present
820	female	63	absent	absent
821	female	63	present	present
822	female	63	absent	present
823	male	63	absent	absent
824	female	63	absent	absent
825	male	63	present	present
826	male	63	absent	absent
827	female	63	absent	absent
828	female	63	absent	absent
829	male	63	absent	absent
830	male	63	absent	present
831	female	63	absent	absent
832	male	63	absent	absent
833	female	63	present	present
834	female	63	present	present
835	male	63	absent	present
836	female	63	absent	absent
837	female	63	absent	absent
838	male	63	absent	absent
839	female	63	absent	absent
840	female	63	absent	absent
841	female	63	absent	present
842	female	63	present	present
843	female	63	absent	absent
844	female	63	absent	absent
845	female	63	present	present
846	female	63	present	present
847	female	63	present	present
848	female	63	absent	present
849	female	63	absent	absent
850	female	63	present	absent
851	female	63	absent	absent
852	female	63	absent	absent
853	female	63	absent	absent
854	female	63	absent	present
855	female	63	absent	absent
856	female	63	absent	absent
857	female	63	present	present
858	female	63	absent	absent
859	female	63	absent	absent
860	male	63	present	present
861	female	63	absent	absent
862	male	63	absent	absent
863	female	63	absent	absent
864	male	63	present	absent
865	female	63	present	absent
866	female	63	absent	present
867	female	63	absent	absent
868	female	63	present	present
869	female	63	present	present
870	male	63	absent	absent
871	female	63	absent	present
872	female	63	present	absent
873	female	63	present	present
874	female	64	absent	absent
875	male	64	absent	absent
876	female	64	absent	present
877	female	64	present	present
878	female	64	absent	present
879	female	64	absent	present
880	female	64	present	present
881	female	64	present	present
882	female	64	absent	present
883	male	64	present	present
884	male	64	absent	present
885	female	64	present	present
886	female	64	absent	absent
887	female	64	absent	absent
888	female	64	absent	absent
889	male	64	present	present
890	female	64	present	absent
891	female	64	absent	absent
892	female	64	absent	absent
893	male	64	absent	absent
894	female	64	present	present
895	female	64	present	present
896	female	64	absent	absent
897	male	64	present	present
898	female	64	absent	absent
899	female	64	absent	absent
900	female	64	absent	present
901	female	64	absent	present
902	male	64	present	absent
903	female	64	absent	absent
904	male	64	absent	present
905	female	64	absent	absent
906	male	64	absent	present
907	female	64	absent	absent
908	female	64	absent	absent
909	female	64	absent	absent
910	female	64	absent	absent
911	female	64	absent	absent
912	female	64	absent	absent
913	female	64	absent	present
914	female	64	absent	absent
915	female	64	absent	absent
916	male	64	absent	absent
917	male	64	absent	absent
918	female	64	absent	present
919	male	64	present	present
920	female	64	present	present
921	female	64	absent	absent
922	female	64	absent	absent
923	female	64	present	absent
924	female	64	absent	absent
925	male	64	present	present
926	female	64	absent	absent
927	female	64	present	absent
928	male	64	absent	absent
929	female	65	absent	absent
930	female	65	absent	present
931	female	65	absent	absent
932	female	65	absent	absent
933	female	65	absent	absent
934	female	65	absent	absent
935	male	65	present	present
936	female	65	absent	absent
937	male	65	absent	absent
938	female	65	present	absent
939	female	65	present	present
940	female	65	absent	present
941	female	65	absent	absent
942	female	65	present	present
943	female	65	absent	absent
944	male	65	present	present
945	female	65	present	absent
946	female	65	absent	absent
947	male	65	absent	absent
948	female	65	present	absent
949	female	65	absent	absent
950	female	65	absent	absent
951	male	65	present	present
952	female	65	present	present
953	female	65	present	present
954	female	65	present	absent
955	male	65	absent	absent
956	male	65	present	present
957	female	65	absent	absent
958	female	65	absent	present
959	male	65	absent	absent
960	female	65	absent	absent
961	female	65	absent	present
962	female	65	absent	present
963	female	65	absent	absent
964	male	65	absent	absent
965	female	65	absent	present
966	female	65	absent	absent
967	female	65	absent	absent
968	female	65	absent	present
969	female	65	absent	absent
970	male	65	present	present
971	male	65	present	present
972	male	65	absent	present
973	male	65	absent	present
974	male	65	present	present
975	female	65	absent	absent
976	female	65	absent	absent
977	female	65	absent	absent
978	female	65	absent	absent
979	female	65	present	present
980	female	65	present	present
981	female	65	present	present
982	female	65	absent	absent
983	female	65	absent	absent
984	female	65	absent	absent
985	female	65	absent	absent
986	female	65	absent	absent
987	female	65	present	present
988	male	65	present	present
989	female	65	present	present
990	female	65	present	present
991	female	65	absent	absent
992	female	65	absent	absent
993	female	65	absent	absent
994	female	65	present	present
995	male	65	absent	absent
996	female	65	absent	absent
997	female	65	absent	absent
998	male	66	absent	present
999	female	66	absent	absent
1000	female	66	absent	absent
1001	male	66	present	present
1002	female	66	present	present
1003	female	66	absent	absent
1004	male	66	absent	absent
1005	male	66	absent	absent
1006	female	66	absent	absent
1007	female	66	absent	absent
1008	female	66	present	present
1009	female	66	absent	absent
1010	female	66	absent	absent
1011	female	66	absent	absent
1012	male	66	present	present
1013	female	66	absent	absent
1014	female	66	absent	present
1015	female	66	present	absent
1016	female	66	absent	absent
1017	male	66	present	present
1018	female	66	absent	absent
1019	female	66	present	present
1020	female	66	present	present
1021	female	66	absent	present
1022	female	66	absent	absent
1023	female	66	absent	present
1024	male	66	absent	absent
1025	female	66	absent	present
1026	female	66	absent	absent
1027	female	66	absent	absent
1028	female	66	absent	absent
1029	female	66	absent	absent
1030	female	66	absent	present
1031	female	66	absent	absent
1032	female	66	absent	absent
1033	female	66	absent	absent
1034	female	66	absent	present
1035	female	66	absent	absent
1036	male	66	present	present
1037	male	66	absent	absent
1038	female	66	absent	present
1039	female	66	present	present
1040	female	66	present	absent
1041	male	66	absent	absent
1042	female	66	absent	absent
1043	female	66	absent	absent
1044	male	66	absent	present
1045	female	66	absent	absent
1046	female	66	absent	absent
1047	female	66	present	present
1048	male	66	absent	absent
1049	female	66	present	absent
1050	female	66	present	present
1051	female	66	present	present
1052	female	66	absent	absent
1053	female	66	absent	absent
1054	male	66	absent	absent
1055	female	66	absent	absent
1056	male	66	present	present
1057	female	66	present	present
1058	female	67	absent	absent
1059	female	67	absent	present
1060	male	67	absent	absent
1061	male	67	present	present
1062	female	67	absent	absent
1063	male	67	absent	absent
1064	male	67	present	present
1065	female	67	absent	absent
1066	female	67	absent	absent
1067	female	67	present	present
1068	female	67	present	present
1069	female	67	absent	absent
1070	female	67	absent	absent
1071	female	67	absent	absent
1072	female	67	present	present
1073	female	67	absent	absent
1074	female	67	absent	absent
1075	female	67	absent	absent
1076	female	67	absent	absent
1077	female	67	absent	absent
1078	female	67	absent	absent
1079	female	67	absent	absent
1080	female	67	absent	absent
1081	female	67	absent	absent
1082	female	67	absent	present
1083	female	67	absent	absent
1084	female	67	absent	absent
1085	female	67	present	absent
1086	female	67	absent	present
1087	female	67	absent	absent
1088	female	67	absent	absent
1089	female	67	present	present
1090	female	67	absent	absent
1091	female	67	absent	absent
1092	female	67	absent	absent
1093	female	67	absent	absent
1094	female	67	absent	absent
1095	female	67	absent	present
1096	female	67	present	present
1097	female	67	absent	present
1098	female	67	absent	absent
1099	male	67	absent	present
1100	female	67	absent	present
1101	female	67	present	absent
1102	female	67	present	present
1103	male	67	absent	absent
1104	female	67	absent	absent
1105	female	67	absent	absent
1106	female	67	absent	absent
1107	female	67	absent	absent
1108	female	67	absent	present
1109	female	67	absent	absent
1110	female	67	absent	absent
1111	female	67	absent	absent
1112	female	67	present	absent
1113	female	67	absent	present
1114	female	67	absent	absent
1115	male	67	absent	absent
1116	female	67	present	present
1117	male	67	absent	absent
1118	female	68	present	present
1119	female	68	present	absent
1120	female	68	absent	absent
1121	male	68	present	present
1122	female	68	present	present
1123	female	68	absent	absent
1124	female	68	absent	absent
1125	female	68	absent	absent
1126	female	68	absent	absent
1127	female	68	absent	absent
1128	female	68	absent	present
1129	female	68	absent	present
1130	male	68	present	present
1131	female	68	absent	absent
1132	male	68	present	present
1133	female	68	absent	absent
1134	male	68	absent	absent
1135	male	68	present	absent
1136	female	68	absent	absent
1137	female	68	present	present
1138	female	68	present	present
1139	female	68	absent	present
1140	female	68	absent	present
1141	female	68	absent	absent
1142	female	68	absent	absent
1143	female	68	absent	present
1144	female	68	present	present
1145	female	68	absent	present
1146	female	68	absent	absent
1147	female	68	present	absent
1148	female	68	absent	present
1149	male	68	absent	absent
1150	male	68	absent	absent
1151	female	68	present	present
1152	female	68	present	present
1153	female	68	absent	absent
1154	male	68	absent	absent
1155	male	68	absent	present
1156	female	68	absent	absent
1157	female	68	absent	absent
1158	female	68	absent	absent
1159	female	68	absent	absent
1160	female	68	present	absent
1161	male	68	absent	absent
1162	male	68	absent	absent
1163	female	68	absent	absent
1164	male	68	present	present
1165	female	68	absent	absent
1166	female	68	absent	absent
1167	male	68	present	present
1168	female	68	absent	absent
1169	female	68	absent	absent
1170	female	68	absent	absent
1171	female	69	absent	absent
1172	female	69	present	present
1173	male	69	present	present
1174	male	69	absent	present
1175	female	69	absent	present
1176	female	69	absent	absent
1177	female	69	present	present
1178	female	69	absent	absent
1179	male	69	absent	present
1180	female	69	absent	absent
1181	male	69	absent	absent
1182	female	69	present	present
1183	female	69	present	present
1184	male	69	present	present
1185	female	69	present	present
1186	female	69	absent	absent
1187	female	69	present	absent
1188	female	69	absent	absent
1189	female	69	absent	absent
1190	female	69	absent	absent
1191	female	69	absent	absent
1192	female	69	present	present
1193	female	69	present	present
1194	female	69	absent	absent
1195	female	69	absent	absent
1196	female	69	absent	present
1197	female	69	present	present
1198	female	69	absent	absent
1199	female	69	absent	absent
1200	female	69	absent	absent
1201	male	69	absent	absent
1202	male	69	present	absent
1203	female	69	absent	absent
1204	female	69	absent	absent
1205	female	69	absent	absent
1206	female	69	absent	present
1207	female	69	absent	present
1208	male	69	absent	absent
1209	female	69	absent	absent
1210	female	69	absent	present
1211	female	69	absent	absent
1212	female	69	absent	absent
1213	female	69	absent	absent
1214	female	69	absent	absent
1215	female	69	present	absent
1216	male	69	absent	absent
1217	female	69	absent	present
1218	female	69	present	present
1219	female	70	absent	absent
1220	female	70	absent	absent
1221	female	70	absent	absent
1222	female	70	absent	absent
1223	female	70	absent	present
1224	female	70	absent	absent
1225	male	70	absent	absent
1226	male	70	absent	absent
1227	female	70	present	present
1228	female	70	absent	absent
1229	female	70	absent	absent
1230	female	70	present	present
1231	female	70	absent	absent
1232	female	70	absent	absent
1233	female	70	absent	present
1234	female	70	absent	absent
1235	female	70	absent	absent
1236	female	70	absent	absent
1237	female	70	present	present
1238	male	70	absent	absent
1239	female	70	absent	present
1240	female	70	absent	present
1241	female	70	absent	present
1242	female	70	present	present
1243	female	70	present	absent
1244	male	70	present	present
1245	male	70	present	absent
1246	female	70	absent	absent
1247	female	70	absent	absent
1248	female	70	absent	absent
1249	female	70	absent	absent
1250	female	70	absent	absent
1251	female	70	absent	absent
1252	female	70	absent	present
1253	female	70	absent	absent
1254	male	70	absent	absent
1255	female	70	absent	absent
1256	male	70	present	present
1257	female	70	absent	absent
1258	female	70	absent	absent
1259	female	70	absent	absent
1260	female	70	absent	absent
1261	female	70	present	absent
1262	female	70	present	present
1263	female	70	present	present
1264	female	70	absent	absent
1265	male	71	absent	absent
1266	female	71	absent	absent
1267	female	71	absent	absent
1268	female	71	absent	present
1269	female	71	absent	present
1270	female	71	absent	present
1271	male	71	absent	absent
1272	female	71	absent	present
1273	female	71	absent	absent
1274	female	71	absent	absent
1275	female	71	absent	absent
1276	female	71	present	present
1277	female	71	absent	absent
1278	female	71	present	absent
1279	female	71	absent	absent
1280	female	71	absent	absent
1281	female	71	present	present
1282	female	71	absent	absent
1283	female	71	absent	absent
1284	female	71	absent	absent
1285	female	71	absent	absent
1286	female	71	present	absent
1287	female	71	absent	absent
1288	female	71	present	present
1289	female	71	present	absent
1290	male	71	absent	absent
1291	male	71	absent	absent
1292	female	71	absent	absent
1293	female	71	absent	absent
1294	female	71	absent	absent
1295	female	71	absent	absent
1296	female	71	absent	absent
1297	female	71	present	present
1298	female	71	present	present
1299	male	71	absent	absent
1300	female	71	absent	absent
1301	male	71	absent	present
1302	female	71	absent	absent
1303	female	71	absent	absent
1304	female	71	absent	absent
1305	female	71	absent	present
1306	female	71	absent	absent
1307	male	71	absent	present
1308	male	71	absent	present
1309	female	71	absent	present
1310	female	71	absent	absent
1311	female	71	absent	absent
1312	male	71	present	present
1313	male	71	absent	present
1314	female	71	absent	absent
1315	female	71	absent	present
1316	female	71	absent	absent
1317	female	71	absent	present
1318	female	71	absent	absent
1319	female	71	present	present
1320	female	71	present	absent
1321	female	71	present	present
1322	female	71	absent	absent
1323	female	71	present	present
1324	female	71	absent	absent
1325	female	71	absent	absent
1326	female	71	present	present
1327	female	71	absent	absent
1328	male	71	absent	absent
1329	male	71	absent	present
1330	female	71	absent	absent
1331	female	72	present	absent
1332	female	72	absent	absent
1333	female	72	absent	absent
1334	female	72	absent	present
1335	female	72	absent	absent
1336	male	72	present	absent
1337	male	72	absent	absent
1338	female	72	absent	present
1339	male	72	absent	absent
1340	male	72	present	absent
1341	male	72	absent	present
1342	female	72	absent	absent
1343	female	72	present	present
1344	male	72	present	absent
1345	female	72	absent	present
1346	female	72	absent	absent
1347	female	72	present	absent
1348	female	72	absent	present
1349	female	72	absent	absent
1350	male	72	absent	present
1351	female	72	present	absent
1352	male	72	absent	present
1353	female	72	absent	absent
1354	female	72	absent	absent
1355	female	72	absent	absent
1356	male	72	absent	absent
1357	female	72	absent	absent
1358	male	72	absent	present
1359	female	72	absent	absent
1360	female	72	absent	absent
1361	female	72	present	present
1362	female	72	absent	present
1363	female	72	absent	absent
1364	female	72	present	present
1365	female	72	absent	absent
1366	female	72	absent	absent
1367	female	72	absent	absent
1368	male	72	absent	present
1369	female	72	present	present
1370	female	72	absent	absent
1371	female	72	absent	absent
1372	female	72	absent	absent
1373	female	72	absent	absent
1374	male	72	present	present
1375	female	72	absent	present
1376	male	72	present	absent
1377	female	72	present	present
1378	female	72	absent	absent
1379	female	72	present	present
1380	male	72	absent	absent
1381	male	72	present	absent
1382	female	72	absent	present
1383	female	72	present	present
1384	female	73	absent	absent
1385	female	73	absent	present
1386	female	73	absent	absent
1387	female	73	absent	absent
1388	female	73	absent	absent
1389	female	73	absent	absent
1390	female	73	present	present
1391	female	73	absent	absent
1392	male	73	absent	present
1393	male	73	absent	absent
1394	female	73	absent	absent
1395	female	73	absent	absent
1396	female	73	absent	absent
1397	female	73	absent	absent
1398	male	73	present	present
1399	female	73	absent	absent
1400	female	73	absent	absent
1401	female	73	absent	absent
1402	female	73	absent	present
1403	female	73	absent	absent
1404	female	73	absent	present
1405	female	73	absent	absent
1406	female	73	absent	absent
1407	female	73	present	absent
1408	female	73	absent	absent
1409	female	73	absent	absent
1410	female	73	present	absent
1411	male	73	present	present
1412	female	73	absent	absent
1413	female	73	absent	absent
1414	female	73	absent	absent
1415	female	73	present	present
1416	female	73	absent	absent
1417	female	73	present	present
1418	female	73	absent	absent
1419	female	73	absent	absent
1420	male	73	absent	absent
1421	female	74	present	present
1422	male	74	present	absent
1423	female	74	absent	absent
1424	female	74	absent	absent
1425	female	74	absent	absent
1426	female	74	absent	absent
1427	female	74	absent	absent
1428	female	74	absent	absent
1429	female	74	absent	absent
1430	female	74	absent	absent
1431	male	74	present	present
1432	female	74	absent	absent
1433	male	74	absent	absent
1434	female	74	absent	absent
1435	female	74	absent	absent
1436	female	74	present	present
1437	male	74	present	absent
1438	female	74	absent	absent
1439	male	74	absent	present
1440	female	74	absent	absent
1441	male	74	present	present
1442	female	74	present	present
1443	female	74	present	present
1444	female	74	absent	absent
1445	male	74	absent	absent
1446	male	74	absent	absent
1447	male	74	absent	absent
1448	female	74	absent	absent
1449	female	74	present	present
1450	female	74	absent	absent
1451	female	74	absent	absent
1452	female	74	absent	absent
1453	female	74	absent	present
1454	female	74	present	present
1455	male	75	absent	present
1456	female	75	absent	absent
1457	female	75	present	present
1458	female	75	absent	absent
1459	female	75	absent	absent
1460	female	75	absent	absent
1461	male	75	present	present
1462	male	75	absent	present
1463	female	75	absent	absent
1464	female	75	absent	absent
1465	female	75	present	present
1466	female	75	absent	absent
1467	female	75	absent	absent
1468	female	75	absent	absent
1469	female	75	present	absent
1470	female	75	absent	absent
1471	female	75	absent	absent
1472	female	75	present	present
1473	male	75	absent	absent
1474	female	75	absent	absent
1475	female	75	absent	present
1476	female	75	present	present
1477	male	75	absent	present
1478	female	75	absent	absent
1479	female	75	absent	absent
1480	male	75	present	present
1481	female	75	absent	absent
1482	female	75	absent	absent
1483	female	75	present	present
1484	female	75	absent	absent
1485	male	75	present	absent
1486	female	75	absent	absent
1487	female	75	absent	absent
1488	female	75	absent	absent
1489	female	75	absent	absent
1490	female	75	absent	absent
1491	male	75	absent	absent
1492	female	75	absent	absent
1493	female	75	absent	present
1494	female	75	absent	present
1495	female	75	present	absent
1496	female	75	absent	absent
1497	female	75	absent	absent
1498	female	76	absent	absent
1499	female	76	present	present
1500	female	76	absent	absent
1501	female	76	absent	absent
1502	female	76	present	present
1503	female	76	absent	absent
1504	female	76	absent	absent
1505	female	76	present	absent
1506	male	76	absent	present
1507	female	76	absent	absent
1508	male	76	absent	absent
1509	female	76	absent	present
1510	female	76	present	present
1511	female	76	absent	present
1512	female	76	absent	present
1513	female	76	present	present
1514	female	76	absent	present
1515	female	76	absent	absent
1516	female	76	absent	absent
1517	female	76	absent	absent
1518	female	76	absent	present
1519	male	76	absent	absent
1520	male	76	absent	absent
1521	female	76	absent	absent
1522	female	76	absent	absent
1523	female	76	absent	absent
1524	male	76	absent	present
1525	female	76	absent	absent
1526	female	76	absent	absent
1527	female	76	present	absent
1528	female	76	present	present
1529	male	76	absent	absent
1530	male	76	present	present
1531	female	76	absent	present
1532	female	76	present	present
1533	female	76	absent	absent
1534	female	76	present	present
1535	female	77	absent	absent
1536	female	77	absent	absent
1537	female	77	present	present
1538	female	77	present	present
1539	female	77	absent	present
1540	female	77	absent	absent
1541	female	77	absent	present
1542	female	77	absent	absent
1543	female	77	absent	absent
1544	female	77	absent	present
1545	female	77	present	present
1546	female	77	absent	absent
1547	female	77	present	present
1548	female	77	absent	absent
1549	female	77	absent	absent
1550	female	77	absent	absent
1551	female	77	present	absent
1552	female	77	present	present
1553	female	77	present	present
1554	male	77	absent	absent
1555	male	77	present	present
1556	female	77	absent	present
1557	female	77	present	present
1558	female	77	present	absent
1559	female	77	absent	absent
1560	female	77	absent	absent
1561	female	77	absent	absent
1562	female	77	present	present
1563	female	77	absent	present
1564	female	77	absent	absent
1565	female	77	absent	absent
1566	male	77	present	present
1567	female	77	absent	absent
1568	male	77	absent	present
1569	male	77	present	absent
1570	female	78	present	absent
1571	female	78	absent	absent
1572	male	78	present	present
1573	female	78	absent	present
1574	male	78	absent	absent
1575	male	78	present	absent
1576	female	78	present	absent
1577	female	78	absent	absent
1578	female	78	present	absent
1579	female	78	absent	absent
1580	female	78	absent	present
1581	female	78	absent	present
1582	female	78	absent	absent
1583	female	78	absent	absent
1584	female	78	absent	absent
1585	male	78	present	absent
1586	female	78	absent	present
1587	male	78	present	present
1588	female	78	absent	present
1589	female	78	present	absent
1590	female	78	absent	absent
1591	female	78	absent	present
1592	female	78	absent	absent
1593	male	78	absent	absent
1594	male	78	present	present
1595	male	78	absent	absent
1596	male	78	absent	absent
1597	female	78	present	present
1598	female	78	absent	present
1599	female	78	absent	absent
1600	female	78	present	present
1601	female	78	present	present
1602	female	78	absent	absent
1603	female	79	absent	absent
1604	female	79	present	present
1605	female	79	present	present
1606	female	79	absent	absent
1607	female	79	absent	absent
1608	male	79	absent	present
1609	female	79	absent	absent
1610	female	79	present	absent
1611	female	79	absent	present
1612	female	79	absent	absent
1613	female	79	absent	absent
1614	female	79	absent	present
1615	male	79	absent	absent
1616	female	79	absent	absent
1617	female	79	absent	absent
1618	female	79	absent	absent
1619	male	79	absent	absent
1620	male	80	absent	absent
1621	female	80	present	absent
1622	female	80	absent	absent
1623	male	80	present	absent
1624	female	80	absent	absent
1625	female	80	present	present
1626	female	80	absent	present
1627	female	80	absent	absent
1628	male	80	absent	present
1629	female	80	absent	absent
1630	male	80	absent	absent
1631	female	80	absent	absent
1632	male	80	present	present
1633	male	80	absent	absent
1634	female	80	absent	absent
1635	female	80	absent	absent
1636	female	80	present	absent
1637	female	80	present	present
1638	female	80	absent	absent
1639	female	80	absent	present
1640	female	81	absent	absent
1641	male	81	present	present
1642	female	81	present	present
1643	male	81	present	present
1644	female	81	present	present
1645	female	81	present	present
1646	female	81	present	absent
1647	female	81	present	present
1648	male	81	absent	absent
1649	female	81	present	present
1650	female	81	present	present
1651	female	81	absent	present
1652	male	81	absent	absent
1653	female	81	absent	absent
1654	female	81	absent	absent
1655	female	82	absent	absent
1656	female	82	absent	present
1657	female	82	absent	absent
1658	female	82	present	present
1659	male	82	present	present
1660	male	82	absent	absent
1661	female	82	absent	present
1662	female	82	absent	absent
1663	male	82	absent	absent
1664	female	82	absent	absent
1665	female	82	present	present
1666	male	82	absent	absent
1667	male	82	present	present
1668	female	83	absent	absent
1669	female	83	absent	present
1670	female	83	absent	present
1671	female	83	absent	absent
1672	female	83	absent	absent
1673	female	83	absent	absent
1674	female	83	absent	absent
1675	male	83	present	present
1676	male	83	present	present
1677	male	84	present	absent
1678	female	84	absent	absent
1679	male	84	absent	absent
1680	male	84	present	present
1681	female	84	absent	absent
1682	female	84	absent	absent
1683	female	84	absent	absent
1684	female	84	present	absent
1685	female	84	absent	absent
1686	female	84	present	present
1687	female	84	absent	absent
1688	male	85	present	present
1689	female	85	absent	absent
1690	male	85	absent	present
1691	female	85	absent	absent
1692	female	85	absent	absent
1693	female	85	absent	present
1694	female	86	absent	present
1695	female	86	absent	absent
1696	male	86	present	present
1697	female	87	absent	present
1698	female	87	absent	absent
1699	male	87	present	present
1700	female	87	absent	present
1701	male	87	present	present
1702	female	87	absent	absent
1703	female	88	absent	absent
1704	female	88	absent	absent
1705	female	88	absent	absent
1706	female	89	absent	present
1707	female	89	absent	absent
1708	female	89	absent	absent
1709	female	90	present	present
1710	female	90	absent	absent
1711	female	94	absent	absent
1712	female	96	absent	absent
