# Supplementary material for: Prevalence and morphometry of the fabella in cadaveric and radiological studies: Is there a link to knee osteoarthritis?
Source: PLoS One. 2026 Jan 5;21(1):e0340399. doi: 10.1371/journal.pone.0340399 (PMC12768361; doi:10.1371/journal.pone.0340399)
Supplement: S3 File — (XLSX) [file pone.0340399.s003.xlsx]

## Sheet: Fabella Cadaver
NO	GENDER	Right Leg	Left Leg	Right Fabella SI	Right Fabella AP	Left Fabella SI	Left Fabella AP
1	MALE	ABSENT	ABSENT
2	MALE	ABSENT	ABSENT
3	MALE	PRESENT (GC-CL)	PRESENT (GC-CL)	9.09	3.38	10.19	5.02
4	MALE	ABSENT	ABSENT
5	MALE	ABSENT	PRESENT (GC-CL)			11.25	3.53
6	FEMALE	ABSENT	ABSENT
7	FEMALE	AMPUTATED	ABSENT
8	FEMALE	AMPUTATED	PRESENT (GC-CL)			11.87	5.11
9	MALE	ABSENT	PRESENT (GC-CL)			11.15	3.54
10	MALE	ABSENT	ABSENT
11	MALE-LEG	-	ABSENT
12	MALE-LEG	-	PRESENT(GC-CL)			11.12	4.23
13	MALE	ABSENT	ABSENT
14	FEMALE	ABSENT	ABSENT
15	MALE	ABSENT	ABSENT
16	MALE	ABSENT	ABSENT
17	MALE	PRESENT(GC-CL)	PRESENT(GC-CL)	11.15	3.27	9.78	3.57
18	MALE	ABSENT	ABSENT
19	MALE-LEG	ABSENT	-
20	MALE	ABSENT	ABSENT
21	MALE	PRESENT (GC-CL)	ABSENT	11.07	6.3
22	MALE	ABSENT	ABSENT
23	FEMALE	PRESENT(GC-CL)	PRESENT(GC-CL)	11.2	4.37	14.63	3.8					GC-CL: gastrocnemius muscle- lateral head
24	MALE	ABSENT	ABSENT
25	MALE	ABSENT	ABSENT
26	MALE	ABSENT	ABSENT
27	FEMALE	ABSENT	ABSENT
28	MALE	ABSENT	ABSENT
29	MALE	ABSENT	ABSENT
30	MALE	ABSENT	ABSENT
31	MALE	ABSENT	ABSENT
32	MALE	ABSENT	ABSENT
33	MALE	ABSENT	ABSENT
34	MALE	ABSENT	ABSENT
35	MALE	ABSENT	PRESENT(GC-CL)			12.5	4.87
